# Supplementary material for: Analysis of eplerenone in the FDA adverse event reporting system (FAERS) database: a focus on overall patient population and gender-specific subgroups
Source: Front Pharmacol. 2024 Jul 17;15:1417951. doi: 10.3389/fphar.2024.1417951 (PMC11288857; doi:10.3389/fphar.2024.1417951)
Supplement: Supplementary file 1 [file Table2.XLSX]

## Sheet: Table 3
Supplementary table 2.The signal strength of ADRs of eplerenone at the SOC level in the FAERS database (match at least one of the four algorithms)
SOC Name	Case Numbers	ROR (95% CI)	PRR (95% CI)	Chi square	IC (IC025)	EBGM (EBGM05)
Investigations	687	2.13 (1.97-2.31)	1.99 (360.97)	360.97	0.99 (-0.67)	1.99 (1.86)
Cardiac Disorders	485	3.50 (3.19-3.84)	3.28 (788.76)	1044.01	1.71 (0.05)	3.28 (3.03)
Renal And Urinary Disorders	439	4.35 (3.95-4.80)	4.09 (1044.01)	843.67	2.03 (0.36)	4.09 (3.77)
Metabolism And Nutrition Disorders	437	3.84 (3.48-4.23)	3.61 (843.67)	788.76	1.85 (0.19)	3.61 (3.33)
Vascular Disorders	233	1.99 (1.74-2.26)	1.94 (109.19)	30.42	0.96 (-0.71)	1.94 (1.74)
Reproductive System And Breast Disorders	89	1.79 (1.45-2.20)	1.78 (30.42)	6.6	0.83 (-0.84)	1.78 (1.49)
Hepatobiliary Disorders	69	1.36 (1.08-1.73)	1.36 (6.60)	109.19	0.44 (-1.22)	1.36 (1.11)
Ear And Labyrinth Disorders	36	1.49 (1.07-2.06)	1.48 (5.69)	25.58	0.57 (-1.10)	1.48 (1.13)
Endocrine Disorders	33	2.36 (1.67-3.32)	2.35 (25.58)	5.69	1.23 (-0.44)	2.35 (1.76)

## Sheet: Sheet1
Table 3 The signal strength of ADRs of eplerenone at the SOC level in the FAERS database (asterisk indicated entries that can be found in the drug manual)
