# Supplementary material for: Analysis of eplerenone in the FDA adverse event reporting system (FAERS) database: a focus on overall patient population and gender-specific subgroups
Source: Front Pharmacol. 2024 Jul 17;15:1417951. doi: 10.3389/fphar.2024.1417951 (PMC11288857; doi:10.3389/fphar.2024.1417951)
Supplement: Supplementary file 2 [file Table3.xlsx]

## Sheet: PT-EBGM
Supplementary table 3. The signal strength of ADRs of eplerenone at the PTs level recognized by EBGM in FAERS
PTs	SOC Name	Case Numbers	EBGM (EBGM05)
Acute Kidney Injury	Renal And Urinary Disorders	230	12.88 (11.53)
Hyperkalaemia	Metabolism And Nutrition Disorders	146	46.47 (40.49)
Hypotension	Vascular Disorders	92	5.03 (4.23)
Cardiac Failure	Cardiac Disorders	89	12.14 (10.19)
Drug Interaction	General Disorders And Administration Site Conditions	77	5.3 (4.39)
Hyponatraemia	Metabolism And Nutrition Disorders	68	13.12 (10.74)
Renal Impairment	Renal And Urinary Disorders	56	7.54 (6.05)
Renal Failure	Renal And Urinary Disorders	51	3.95 (3.13)
Dehydration	Metabolism And Nutrition Disorders	50	4.06 (3.22)
Oedema Peripheral	General Disorders And Administration Site Conditions	46	3.94 (3.09)
Blood Potassium Increased	Investigations	46	30.63 (24.02)
Blood Creatinine Increased	Investigations	42	6.86 (5.32)
Hypokalaemia	Metabolism And Nutrition Disorders	41	9.95 (7.69)
Atrial Fibrillation	Cardiac Disorders	38	4.26 (3.27)
General Physical Health Deterioration	General Disorders And Administration Site Conditions	37	3.87 (2.95)
Bradycardia	Cardiac Disorders	36	7.21 (5.48)
Blood Potassium Decreased	Investigations	29	10.48 (7.72)
Glomerular Filtration Rate Decreased	Investigations	29	29.44 (21.68)
Gynaecomastia	Reproductive System And Breast Disorders	24	7.49 (5.35)
Arrhythmia	Cardiac Disorders	24	5.42 (3.87)
Blood Pressure Decreased	Investigations	22	3.63 (2.56)
Cardiac Failure Chronic	Cardiac Disorders	21	55.58 (38.79)
Contraindicated Product Administered	Injury, Poisoning And Procedural Complications	21	7.83 (5.47)
Pulmonary Oedema	Respiratory, Thoracic And Mediastinal Disorders	19	4.59 (3.15)
Alanine Aminotransferase Increased	Investigations	19	3.3 (2.27)
Vertigo	Ear And Labyrinth Disorders	18	3.19 (2.17)
Product Prescribing Error	Injury, Poisoning And Procedural Complications	16	4.05 (2.69)
Oedema	General Disorders And Administration Site Conditions	15	3.07 (2.01)
Ventricular Tachycardia	Cardiac Disorders	14	9.17 (5.91)
Polyuria	Renal And Urinary Disorders	14	18.56 (11.96)
Circulatory Collapse	Vascular Disorders	13	8.01 (5.08)
Labelled Drug-Drug Interaction Medication Error	Injury, Poisoning And Procedural Complications	13	14.69 (9.31)
Ejection Fraction Decreased	Investigations	13	9.12 (5.78)
Orthostatic Hypotension	Vascular Disorders	13	8.05 (5.11)
Erectile Dysfunction	Reproductive System And Breast Disorders	13	5.7 (3.62)
Creatinine Renal Clearance Decreased	Investigations	11	27.62 (16.82)
Fracture	Injury, Poisoning And Procedural Complications	11	6.34 (3.87)
Hepatic Function Abnormal	Hepatobiliary Disorders	11	3.4 (2.07)
Blood Pressure Inadequately Controlled	Vascular Disorders	11	18.25 (11.12)
Blood Creatine Phosphokinase Increased	Investigations	11	3.9 (2.38)
Dyspnoea Exertional	Respiratory, Thoracic And Mediastinal Disorders	11	3.37 (2.05)
Electrolyte Imbalance	Metabolism And Nutrition Disorders	11	10.94 (6.66)
Breast Pain	Reproductive System And Breast Disorders	11	10.86 (6.62)
Left Ventricular Dysfunction	Cardiac Disorders	11	18.52 (11.29)
Ascites	Gastrointestinal Disorders	11	4.04 (2.47)
N-Terminal Prohormone Brain Natriuretic Peptide Increased	Investigations	11	102.25 (62.16)
Gout	Metabolism And Nutrition Disorders	11	6.77 (4.13)
Angina Pectoris	Cardiac Disorders	10	3.61 (2.15)
Gamma-Glutamyltransferase Increased	Investigations	10	4.67 (2.78)
Rales	Respiratory, Thoracic And Mediastinal Disorders	10	17.87 (10.63)
Pemphigoid	Skin And Subcutaneous Tissue Disorders	8	13.13 (7.34)
Sudden Death	General Disorders And Administration Site Conditions	8	7.73 (4.33)
Cardiogenic Shock	Cardiac Disorders	8	6.6 (3.69)
Gastroenteritis	Infections And Infestations	8	6.02 (3.37)
Atrial Flutter	Cardiac Disorders	8	10.61 (5.94)
Cold Sweat	Skin And Subcutaneous Tissue Disorders	8	4.94 (2.76)
Hyperthyroidism	Endocrine Disorders	8	6.3 (3.52)
Altered State Of Consciousness	Nervous System Disorders	8	4.31 (2.41)
Ventricular Arrhythmia	Cardiac Disorders	7	20.72 (11.14)
Coronary Artery Stenosis	Cardiac Disorders	7	14.13 (7.59)
Brain Natriuretic Peptide Increased	Investigations	6	21.44 (10.96)
Product Monitoring Error	Injury, Poisoning And Procedural Complications	6	35.72 (18.25)
Breast Tenderness	Reproductive System And Breast Disorders	6	8.14 (4.16)
Blood Thyroid Stimulating Hormone Increased	Investigations	6	7.04 (3.6)
Electrocardiogram Abnormal	Investigations	6	7.98 (4.08)
Blood Pressure Systolic Decreased	Investigations	6	14.45 (7.39)
Hyperaldosteronism	Endocrine Disorders	6	218.74 (111.06)
Urine Output Decreased	Investigations	5	6.04 (2.9)
Blood Creatine Increased	Investigations	5	12.3 (5.9)
Breast Swelling	Reproductive System And Breast Disorders	5	19.44 (9.33)
Cutaneous Vasculitis	Skin And Subcutaneous Tissue Disorders	5	12.07 (5.79)
Blood Uric Acid Increased	Investigations	5	9.73 (4.67)
Nocturia	Renal And Urinary Disorders	5	4.72 (2.27)
Blood Albumin Decreased	Investigations	5	6.76 (3.24)
Ventricular Extrasystoles	Cardiac Disorders	5	5.05 (2.43)
Hypovolaemia	Metabolism And Nutrition Disorders	5	9.28 (4.46)
Abnormal Loss Of Weight	Metabolism And Nutrition Disorders	5	8.28 (3.97)
Atrioventricular Block	Cardiac Disorders	5	7.07 (3.39)
Micturition Disorder	Renal And Urinary Disorders	4	12.3 (5.41)
Atrioventricular Block Complete	Cardiac Disorders	4	6.53 (2.87)
Hyperadrenocorticism	Endocrine Disorders	4	127.47 (55.81)
Pulmonary Arterial Pressure Increased	Investigations	4	25.99 (11.43)
Purpura	Skin And Subcutaneous Tissue Disorders	4	4.86 (2.14)
Colitis Ischaemic	Gastrointestinal Disorders	4	6.61 (2.91)
Giardiasis	Infections And Infestations	4	139.32 (60.97)
Ventricular Septal Defect	Congenital, Familial And Genetic Disorders	4	7.03 (3.09)
Helicobacter Infection	Infections And Infestations	4	5.59 (2.46)
Acute Generalised Exanthematous Pustulosis	Skin And Subcutaneous Tissue Disorders	4	5.75 (2.53)
Cardiac Amyloidosis	Cardiac Disorders	4	48.42 (21.27)
Cholecystitis Acute	Hepatobiliary Disorders	4	7.67 (3.38)
Sleep Deficit	Nervous System Disorders	4	27.72 (12.19)
Dyspnoea At Rest	Respiratory, Thoracic And Mediastinal Disorders	4	15.75 (6.93)
Blood Pressure Diastolic Decreased	Investigations	4	5.55 (2.44)
Waist Circumference Increased	Investigations	4	40.65 (17.87)
Prothrombin Time Prolonged	Investigations	4	6.57 (2.89)
Activated Partial Thromboplastin Time Prolonged	Investigations	4	8.11 (3.57)
Exercise Tolerance Decreased	General Disorders And Administration Site Conditions	4	7.75 (3.41)
Haemoglobin Increased	Investigations	4	11.44 (5.04)
Acute Pulmonary Oedema	Respiratory, Thoracic And Mediastinal Disorders	4	7.65 (3.37)
Escherichia Sepsis	Infections And Infestations	3	11.21 (4.34)
Weight Abnormal	Investigations	3	14.64 (5.67)
Nipple Pain	Reproductive System And Breast Disorders	3	16.17 (6.27)
Haemorrhage Subcutaneous	Skin And Subcutaneous Tissue Disorders	3	8.82 (3.42)
Left Ventricular Hypertrophy	Cardiac Disorders	3	7.44 (2.88)
Renal Function Test Abnormal	Investigations	3	7.6 (2.95)
Marasmus	Metabolism And Nutrition Disorders	3	25.67 (9.94)
Peripheral Artery Thrombosis	Vascular Disorders	3	16.72 (6.48)
Left Ventricular Failure	Cardiac Disorders	3	9.34 (3.62)
Gestational Diabetes	Pregnancy, Puerperium And Perinatal Conditions	3	7.08 (2.75)
Globulins Increased	Investigations	3	91.56 (35.35)
Jugular Vein Distension	Vascular Disorders	3	53.24 (20.59)
Atrial Tachycardia	Cardiac Disorders	3	15.45 (5.99)
Dilatation Atrial	Cardiac Disorders	3	24.63 (9.54)
Dilated Cardiomyopathy	Cardiac Disorders	3	6.25 (2.42)
Labelled Drug-Drug Interaction Issue	Injury, Poisoning And Procedural Complications	3	45.26 (17.52)
Venous Pressure Jugular Increased	Investigations	3	81.95 (31.65)
Venous Pressure Jugular Decreased	Investigations	3	780.78 (290.35)
Therapeutic Drug Monitoring Analysis Not Performed	Injury, Poisoning And Procedural Complications	3	101.11 (39.01)
Inguinal Hernia	Gastrointestinal Disorders	3	5.27 (2.04)
Fluid Intake Reduced	Metabolism And Nutrition Disorders	3	7.01 (2.72)
Cardiac Failure Acute	Cardiac Disorders	3	5.25 (2.04)
Chest X-Ray Abnormal	Investigations	3	9.62 (3.73)
Scrotal Oedema	Reproductive System And Breast Disorders	3	44.13 (17.08)
Red Cell Distribution Width Increased	Investigations	3	8.1 (3.14)
Haematocrit Increased	Investigations	3	14.51 (5.62)
Breast Enlargement	Reproductive System And Breast Disorders	3	8.56 (3.32)
Peripheral Venous Disease	Vascular Disorders	3	9.47 (3.67)
Arrhythmia Supraventricular	Cardiac Disorders	3	27.8 (10.77)
Erysipelas	Infections And Infestations	3	6.46 (2.5)
