# Supplementary material for: Analysis of eplerenone in the FDA adverse event reporting system (FAERS) database: a focus on overall patient population and gender-specific subgroups
Source: Front Pharmacol. 2024 Jul 17;15:1417951. doi: 10.3389/fphar.2024.1417951 (PMC11288857; doi:10.3389/fphar.2024.1417951)
Supplement: Supplementary file 3 [file Table6.xlsx]

## Sheet: PT-BCPNN
Supplementary table 6. The signal strength of ADRs of eplerenone at the PTs level recognized by BCPNN in FAERS
PTs	SOC Name	Case Numbers	IC (IC025)
Acute Kidney Injury	Renal And Urinary Disorders	230	3.69 (2.02)
Hyperkalaemia	Metabolism And Nutrition Disorders	146	5.54 (3.87)
Hypotension	Vascular Disorders	92	2.33 (0.66)
Cardiac Failure	Cardiac Disorders	89	3.6 (1.94)
Drug Interaction	General Disorders And Administration Site Conditions	77	2.41 (0.74)
Hyponatraemia	Metabolism And Nutrition Disorders	68	3.71 (2.05)
Renal Impairment	Renal And Urinary Disorders	56	2.91 (1.25)
Renal Failure	Renal And Urinary Disorders	51	1.98 (0.31)
Dehydration	Metabolism And Nutrition Disorders	50	2.02 (0.36)
Oedema Peripheral	General Disorders And Administration Site Conditions	46	1.98 (0.31)
Blood Potassium Increased	Investigations	46	4.94 (3.27)
Blood Creatinine Increased	Investigations	42	2.78 (1.11)
Hypokalaemia	Metabolism And Nutrition Disorders	41	3.31 (1.65)
Atrial Fibrillation	Cardiac Disorders	38	2.09 (0.43)
General Physical Health Deterioration	General Disorders And Administration Site Conditions	37	1.95 (0.29)
Bradycardia	Cardiac Disorders	36	2.85 (1.18)
Blood Potassium Decreased	Investigations	29	3.39 (1.72)
Glomerular Filtration Rate Decreased	Investigations	29	4.88 (3.21)
Gynaecomastia	Reproductive System And Breast Disorders	24	2.9 (1.24)
Arrhythmia	Cardiac Disorders	24	2.44 (0.77)
Blood Pressure Decreased	Investigations	22	1.86 (0.19)
Cardiac Failure Chronic	Cardiac Disorders	21	5.8 (4.13)
Contraindicated Product Administered	Injury, Poisoning And Procedural Complications	21	2.97 (1.3)
Pulmonary Oedema	Respiratory, Thoracic And Mediastinal Disorders	19	2.2 (0.53)
Alanine Aminotransferase Increased	Investigations	19	1.72 (0.06)
Vertigo	Ear And Labyrinth Disorders	18	1.67 (0.01)
Product Prescribing Error	Injury, Poisoning And Procedural Complications	16	2.02 (0.35)
Ventricular Tachycardia	Cardiac Disorders	14	3.2 (1.53)
Polyuria	Renal And Urinary Disorders	14	4.21 (2.55)
Circulatory Collapse	Vascular Disorders	13	3 (1.34)
Labelled Drug-Drug Interaction Medication Error	Injury, Poisoning And Procedural Complications	13	3.88 (2.21)
Ejection Fraction Decreased	Investigations	13	3.19 (1.52)
Orthostatic Hypotension	Vascular Disorders	13	3.01 (1.34)
Erectile Dysfunction	Reproductive System And Breast Disorders	13	2.51 (0.85)
Creatinine Renal Clearance Decreased	Investigations	11	4.79 (3.12)
Fracture	Injury, Poisoning And Procedural Complications	11	2.67 (1)
Hepatic Function Abnormal	Hepatobiliary Disorders	11	1.77 (0.1)
Blood Pressure Inadequately Controlled	Vascular Disorders	11	4.19 (2.52)
Blood Creatine Phosphokinase Increased	Investigations	11	1.96 (0.3)
Dyspnoea Exertional	Respiratory, Thoracic And Mediastinal Disorders	11	1.75 (0.08)
Electrolyte Imbalance	Metabolism And Nutrition Disorders	11	3.45 (1.78)
Breast Pain	Reproductive System And Breast Disorders	11	3.44 (1.77)
Left Ventricular Dysfunction	Cardiac Disorders	11	4.21 (2.54)
Ascites	Gastrointestinal Disorders	11	2.02 (0.35)
N-Terminal Prohormone Brain Natriuretic Peptide Increased	Investigations	11	6.68 (5.01)
Gout	Metabolism And Nutrition Disorders	11	2.76 (1.09)
Urinary Retention	Renal And Urinary Disorders	10	1.73 (0.07)
Angina Pectoris	Cardiac Disorders	10	1.85 (0.19)
Gamma-Glutamyltransferase Increased	Investigations	10	2.22 (0.56)
Rales	Respiratory, Thoracic And Mediastinal Disorders	10	4.16 (2.49)
Pemphigoid	Skin And Subcutaneous Tissue Disorders	8	3.71 (2.05)
Sudden Death	General Disorders And Administration Site Conditions	8	2.95 (1.28)
Cardiogenic Shock	Cardiac Disorders	8	2.72 (1.06)
Gastroenteritis	Infections And Infestations	8	2.59 (0.92)
Atrial Flutter	Cardiac Disorders	8	3.41 (1.74)
Blood Alkaline Phosphatase Increased	Investigations	8	1.73 (0.07)
Cold Sweat	Skin And Subcutaneous Tissue Disorders	8	2.3 (0.64)
Hyperthyroidism	Endocrine Disorders	8	2.65 (0.99)
Altered State Of Consciousness	Nervous System Disorders	8	2.11 (0.44)
Presyncope	Nervous System Disorders	7	1.7 (0.03)
Ventricular Arrhythmia	Cardiac Disorders	7	4.37 (2.71)
Pancreatitis Acute	Gastrointestinal Disorders	7	1.83 (0.17)
Coronary Artery Stenosis	Cardiac Disorders	7	3.82 (2.15)
Cholestasis	Hepatobiliary Disorders	6	1.84 (0.17)
Brain Natriuretic Peptide Increased	Investigations	6	4.42 (2.75)
Eosinophilia	Blood And Lymphatic System Disorders	6	1.97 (0.3)
Product Monitoring Error	Injury, Poisoning And Procedural Complications	6	5.16 (3.49)
Breast Tenderness	Reproductive System And Breast Disorders	6	3.03 (1.36)
Blood Thyroid Stimulating Hormone Increased	Investigations	6	2.82 (1.15)
Electrocardiogram Abnormal	Investigations	6	3 (1.33)
Blood Urea Increased	Investigations	6	1.87 (0.2)
Blood Pressure Systolic Decreased	Investigations	6	3.85 (2.19)
Hyperaldosteronism	Endocrine Disorders	6	7.77 (6.1)
Urine Output Decreased	Investigations	5	2.59 (0.93)
Blood Creatine Increased	Investigations	5	3.62 (1.95)
Breast Swelling	Reproductive System And Breast Disorders	5	4.28 (2.61)
Cutaneous Vasculitis	Skin And Subcutaneous Tissue Disorders	5	3.59 (1.93)
Blood Uric Acid Increased	Investigations	5	3.28 (1.62)
Photosensitivity Reaction	Skin And Subcutaneous Tissue Disorders	5	1.72 (0.05)
Nocturia	Renal And Urinary Disorders	5	2.24 (0.57)
Blood Albumin Decreased	Investigations	5	2.76 (1.09)
Ventricular Extrasystoles	Cardiac Disorders	5	2.34 (0.67)
Hypovolaemia	Metabolism And Nutrition Disorders	5	3.21 (1.55)
Abnormal Loss Of Weight	Metabolism And Nutrition Disorders	5	3.05 (1.38)
Atrioventricular Block	Cardiac Disorders	5	2.82 (1.16)
Coronary Artery Occlusion	Cardiac Disorders	5	1.9 (0.23)
Micturition Disorder	Renal And Urinary Disorders	4	3.62 (1.95)
Atrioventricular Block Complete	Cardiac Disorders	4	2.71 (1.04)
Hyperadrenocorticism	Endocrine Disorders	4	6.99 (5.32)
Pulmonary Arterial Pressure Increased	Investigations	4	4.7 (3.03)
Purpura	Skin And Subcutaneous Tissue Disorders	4	2.28 (0.61)
Colitis Ischaemic	Gastrointestinal Disorders	4	2.73 (1.06)
Giardiasis	Infections And Infestations	4	7.12 (5.45)
Hepatomegaly	Hepatobiliary Disorders	4	2.07 (0.4)
Ventricular Septal Defect	Congenital, Familial And Genetic Disorders	4	2.81 (1.15)
Helicobacter Infection	Infections And Infestations	4	2.48 (0.82)
Acute Generalised Exanthematous Pustulosis	Skin And Subcutaneous Tissue Disorders	4	2.52 (0.86)
Cardiac Amyloidosis	Cardiac Disorders	4	5.6 (3.93)
Cholecystitis Acute	Hepatobiliary Disorders	4	2.94 (1.27)
Sinus Bradycardia	Cardiac Disorders	4	2.16 (0.49)
Renal Pain	Renal And Urinary Disorders	4	2.06 (0.39)
Tachypnoea	Respiratory, Thoracic And Mediastinal Disorders	4	1.75 (0.08)
Sleep Deficit	Nervous System Disorders	4	4.79 (3.12)
Dyspnoea At Rest	Respiratory, Thoracic And Mediastinal Disorders	4	3.98 (2.31)
Mitral Valve Incompetence	Cardiac Disorders	4	1.92 (0.25)
Blood Pressure Diastolic Decreased	Investigations	4	2.47 (0.8)
Waist Circumference Increased	Investigations	4	5.35 (3.68)
Prothrombin Time Prolonged	Investigations	4	2.72 (1.05)
Activated Partial Thromboplastin Time Prolonged	Investigations	4	3.02 (1.35)
Exercise Tolerance Decreased	General Disorders And Administration Site Conditions	4	2.95 (1.29)
Haemoglobin Increased	Investigations	4	3.52 (1.85)
Acute Pulmonary Oedema	Respiratory, Thoracic And Mediastinal Disorders	4	2.93 (1.27)
Escherichia Sepsis	Infections And Infestations	3	3.49 (1.82)
Weight Abnormal	Investigations	3	3.87 (2.2)
Nipple Pain	Reproductive System And Breast Disorders	3	4.02 (2.35)
Haemorrhage Subcutaneous	Skin And Subcutaneous Tissue Disorders	3	3.14 (1.47)
Left Ventricular Hypertrophy	Cardiac Disorders	3	2.89 (1.23)
Renal Function Test Abnormal	Investigations	3	2.93 (1.26)
Hepatic Encephalopathy	Nervous System Disorders	3	1.79 (0.12)
Marasmus	Metabolism And Nutrition Disorders	3	4.68 (3.01)
Peripheral Artery Thrombosis	Vascular Disorders	3	4.06 (2.4)
Concomitant Disease Aggravated	General Disorders And Administration Site Conditions	3	2.35 (0.68)
Left Ventricular Failure	Cardiac Disorders	3	3.22 (1.56)
Gestational Diabetes	Pregnancy, Puerperium And Perinatal Conditions	3	2.82 (1.16)
Globulins Increased	Investigations	3	6.52 (4.84)
Papule	Skin And Subcutaneous Tissue Disorders	3	2.34 (0.68)
Ear Discomfort	Ear And Labyrinth Disorders	3	1.71 (0.05)
Jugular Vein Distension	Vascular Disorders	3	5.73 (4.06)
Atrial Tachycardia	Cardiac Disorders	3	3.95 (2.28)
Dilatation Atrial	Cardiac Disorders	3	4.62 (2.95)
Dilated Cardiomyopathy	Cardiac Disorders	3	2.64 (0.98)
Labelled Drug-Drug Interaction Issue	Injury, Poisoning And Procedural Complications	3	5.5 (3.83)
Venous Pressure Jugular Increased	Investigations	3	6.36 (4.68)
Venous Pressure Jugular Decreased	Investigations	3	9.61 (7.88)
Therapeutic Drug Monitoring Analysis Not Performed	Injury, Poisoning And Procedural Complications	3	6.66 (4.98)
Tricuspid Valve Incompetence	Cardiac Disorders	3	2.1 (0.43)
Inguinal Hernia	Gastrointestinal Disorders	3	2.4 (0.73)
Fluid Intake Reduced	Metabolism And Nutrition Disorders	3	2.81 (1.14)
Cardiac Failure Acute	Cardiac Disorders	3	2.39 (0.73)
Chest X-Ray Abnormal	Investigations	3	3.27 (1.6)
Apnoea	Respiratory, Thoracic And Mediastinal Disorders	3	2.02 (0.35)
Scrotal Oedema	Reproductive System And Breast Disorders	3	5.46 (3.79)
Red Cell Distribution Width Increased	Investigations	3	3.02 (1.35)
Haematocrit Increased	Investigations	3	3.86 (2.19)
Breast Enlargement	Reproductive System And Breast Disorders	3	3.1 (1.43)
Peripheral Venous Disease	Vascular Disorders	3	3.24 (1.58)
Arrhythmia Supraventricular	Cardiac Disorders	3	4.8 (3.13)
Erysipelas	Infections And Infestations	3	2.69 (1.02)
Breast Cancer Male	Neoplasms Benign, Malignant And Unspecified (Incl Cysts And Polyps)	2	5.35 (3.68)
Low Cardiac Output Syndrome	Cardiac Disorders	2	5.95 (4.27)
Blood Aldosterone Increased	Investigations	2	6.98 (5.3)
Blood Potassium Abnormal	Investigations	2	3.12 (1.45)
Diabetic Foot	Skin And Subcutaneous Tissue Disorders	2	2.42 (0.76)
Renal Cell Carcinoma	Neoplasms Benign, Malignant And Unspecified (Incl Cysts And Polyps)	2	1.93 (0.26)
Intestinal Haemorrhage	Gastrointestinal Disorders	2	1.93 (0.27)
Protein Urine Present	Investigations	2	2.14 (0.47)
Pituitary Tumour Benign	Neoplasms Benign, Malignant And Unspecified (Incl Cysts And Polyps)	2	3.68 (2.01)
Performance Status Decreased	General Disorders And Administration Site Conditions	2	2.19 (0.53)
Product Formulation Issue	Product Issues	2	1.74 (0.07)
Physical Deconditioning	General Disorders And Administration Site Conditions	2	3.73 (2.06)
Hypergammaglobulinaemia Benign Monoclonal	Neoplasms Benign, Malignant And Unspecified (Incl Cysts And Polyps)	2	5.21 (3.54)
Catheterisation Cardiac Abnormal	Investigations	2	6.4 (4.72)
Akinesia	Nervous System Disorders	2	3.41 (1.74)
Crepitations	General Disorders And Administration Site Conditions	2	2.77 (1.1)
Rash Scarlatiniform	Skin And Subcutaneous Tissue Disorders	2	6.68 (5)
Primary Hyperaldosteronism	Endocrine Disorders	2	7.31 (5.62)
Cardioactive Drug Level Increased	Investigations	2	3.89 (2.23)
Oliguria	Renal And Urinary Disorders	2	1.79 (0.12)
Vascular Purpura	Skin And Subcutaneous Tissue Disorders	2	4 (2.33)
Hyperuricaemia	Metabolism And Nutrition Disorders	2	2.42 (0.75)
General Physical Condition Abnormal	Investigations	2	1.68 (0.01)
Atrial Thrombosis	Cardiac Disorders	2	3.33 (1.66)
Cachexia	Metabolism And Nutrition Disorders	2	2.06 (0.39)
Yellow Skin	Skin And Subcutaneous Tissue Disorders	2	2.2 (0.53)
Hydrothorax	Respiratory, Thoracic And Mediastinal Disorders	2	4.68 (3.01)
Pre-Eclampsia	Pregnancy, Puerperium And Perinatal Conditions	2	2.22 (0.55)
Stenosis	General Disorders And Administration Site Conditions	2	3.8 (2.14)
Subdural Haemorrhage	Injury, Poisoning And Procedural Complications	2	2.94 (1.27)
Cardiac Flutter	Cardiac Disorders	2	1.78 (0.11)
Ventricular Dysfunction	Cardiac Disorders	2	3.14 (1.47)
Mitral Valve Calcification	Cardiac Disorders	2	5.06 (3.39)
Mitral Valve Thickening	Cardiac Disorders	2	7.41 (5.72)
Hypercoagulation	Blood And Lymphatic System Disorders	2	3.45 (1.78)
Tachyarrhythmia	Cardiac Disorders	2	3.06 (1.39)
Aortic Valve Incompetence	Cardiac Disorders	2	2.33 (0.66)
Electrocardiogram Qrs Complex Prolonged	Investigations	2	2.2 (0.53)
Lung Opacity	Respiratory, Thoracic And Mediastinal Disorders	2	3.53 (1.86)
Body Mass Index Increased	Investigations	2	4.09 (2.42)
Bronchial Wall Thickening	Respiratory, Thoracic And Mediastinal Disorders	2	4.9 (3.23)
Hypopnoea	Respiratory, Thoracic And Mediastinal Disorders	2	2.73 (1.06)
Labelled Drug-Disease Interaction Issue	Injury, Poisoning And Procedural Complications	2	8.52 (6.81)
Glomerular Filtration Rate	Investigations	2	8.13 (6.42)
Reaction To Excipient	Immune System Disorders	2	2.21 (0.54)
Wound Haemorrhage	Injury, Poisoning And Procedural Complications	2	2.51 (0.84)
Non-Cardiac Chest Pain	General Disorders And Administration Site Conditions	2	2.64 (0.97)
Labile Blood Pressure	Vascular Disorders	2	4.15 (2.48)
Atrioventricular Block First Degree	Cardiac Disorders	2	2.23 (0.56)
Laryngeal Pain	Respiratory, Thoracic And Mediastinal Disorders	2	1.72 (0.05)
Oligomenorrhoea	Reproductive System And Breast Disorders	2	3.26 (1.59)
Intestinal Polyp	Gastrointestinal Disorders	2	3.66 (1.99)
Protein Total Decreased	Investigations	2	2.52 (0.85)
Cortisol Decreased	Investigations	2	3.74 (2.07)
Increased Insulin Requirement	Metabolism And Nutrition Disorders	2	6.56 (4.88)
Necrosis	General Disorders And Administration Site Conditions	2	1.94 (0.27)
Peripheral Vascular Disorder	Vascular Disorders	2	1.96 (0.29)
Implantable Defibrillator Insertion	Surgical And Medical Procedures	2	4 (2.33)
Cardiac Pacemaker Insertion	Surgical And Medical Procedures	2	1.85 (0.19)
Tracheostomy	Surgical And Medical Procedures	2	3.98 (2.31)
Arterial Thrombosis	Vascular Disorders	2	3.44 (1.77)
Heat Stroke	Injury, Poisoning And Procedural Complications	2	3.89 (2.22)
Potentiating Drug Interaction	General Disorders And Administration Site Conditions	2	2.69 (1.02)
Lymphoedema	Vascular Disorders	2	1.7 (0.04)
Breast Mass	Reproductive System And Breast Disorders	2	1.69 (0.02)
Fibroadenoma Of Breast	Neoplasms Benign, Malignant And Unspecified (Incl Cysts And Polyps)	1	4.52 (2.85)
Cheyne-Stokes Respiration	Respiratory, Thoracic And Mediastinal Disorders	1	5.34 (3.66)
Enlarged Uvula	Gastrointestinal Disorders	1	4.59 (2.91)
Eosinophilic Pneumonia	Respiratory, Thoracic And Mediastinal Disorders	1	1.95 (0.28)
Eosinophilic Myocarditis	Cardiac Disorders	1	4.09 (2.42)
Resting Tremor	Nervous System Disorders	1	4.14 (2.47)
Aortic Valve Disease	Cardiac Disorders	1	2.72 (1.05)
Aortic Rupture	Vascular Disorders	1	4.81 (3.14)
Diabetic Coma	Nervous System Disorders	1	1.84 (0.18)
Nephritis	Renal And Urinary Disorders	1	1.82 (0.15)
Cerebrovascular Stenosis	Nervous System Disorders	1	6.06 (4.38)
Sinus Arrest	Cardiac Disorders	1	2.83 (1.16)
Enzyme Level Increased	Investigations	1	3.73 (2.06)
Abscess Of Salivary Gland	Infections And Infestations	1	7.84 (6.11)
Retinal Vein Occlusion	Eye Disorders	1	1.99 (0.32)
Pharyngeal Cancer	Neoplasms Benign, Malignant And Unspecified (Incl Cysts And Polyps)	1	5.82 (4.14)
Haematopoietic Neoplasm	Neoplasms Benign, Malignant And Unspecified (Incl Cysts And Polyps)	1	5.83 (4.15)
Senile Dementia	Nervous System Disorders	1	4 (2.33)
Chorioretinopathy	Eye Disorders	1	2.74 (1.07)
Chorioretinitis	Infections And Infestations	1	4.34 (2.67)
Macular Hole	Eye Disorders	1	3.04 (1.37)
Vitreous Adhesions	Eye Disorders	1	6.55 (4.86)
Hypoperfusion	Vascular Disorders	1	3.45 (1.78)
Ischaemic Hepatitis	Hepatobiliary Disorders	1	3.06 (1.39)
Acquired Haemophilia	Blood And Lymphatic System Disorders	1	3.56 (1.89)
Blood Selenium Decreased	Investigations	1	9.29 (7.47)
Lyme Disease	Infections And Infestations	1	1.73 (0.06)
Manganese Increased	Investigations	1	9.87 (7.99)
Ubiquinone Decreased	Investigations	1	7.55 (5.84)
Hepatitis Toxic	Hepatobiliary Disorders	1	2.01 (0.35)
Biliary Tract Disorder	Hepatobiliary Disorders	1	2.98 (1.31)
Endotoxic Shock	Infections And Infestations	1	7.24 (5.53)
Contraindicated Product Prescribed	Injury, Poisoning And Procedural Complications	1	2.71 (1.04)
Crystal Urine Present	Investigations	1	4.19 (2.51)
Blood Cholesterol Decreased	Investigations	1	2.58 (0.91)
Dermatitis Exfoliative Generalised	Skin And Subcutaneous Tissue Disorders	1	1.96 (0.29)
Carcinoembryonic Antigen Increased	Investigations	1	2.57 (0.9)
Visual Acuity Reduced Transiently	Eye Disorders	1	5.16 (3.48)
Nodal Rhythm	Cardiac Disorders	1	2.82 (1.15)
Monoclonal Gammopathy	Neoplasms Benign, Malignant And Unspecified (Incl Cysts And Polyps)	1	4.11 (2.44)
Hepatic Vein Occlusion	Hepatobiliary Disorders	1	6.09 (4.4)
Histamine Level Increased	Investigations	1	6.02 (4.34)
Spinal Cord Injury	Injury, Poisoning And Procedural Complications	1	2.69 (1.03)
Cardiomyopathy Alcoholic	Cardiac Disorders	1	7.44 (5.73)
Duchenne Muscular Dystrophy	Congenital, Familial And Genetic Disorders	1	8.95 (7.16)
Infertility Male	Reproductive System And Breast Disorders	1	4.51 (2.84)
Spermatozoa Abnormal	Investigations	1	5.32 (3.65)
Angular Cheilitis	Gastrointestinal Disorders	1	4.15 (2.48)
Axonal Neuropathy	Nervous System Disorders	1	3.73 (2.06)
Migraine With Aura	Nervous System Disorders	1	1.99 (0.32)
Polymenorrhoea	Reproductive System And Breast Disorders	1	1.84 (0.18)
Thyroiditis	Endocrine Disorders	1	2 (0.33)
Gingival Ulceration	Gastrointestinal Disorders	1	3.76 (2.09)
Lip Ulceration	Gastrointestinal Disorders	1	3.21 (1.54)
Right Ventricular Ejection Fraction Decreased	Investigations	1	7.95 (6.22)
Arterial Intramural Haematoma	Vascular Disorders	1	7.67 (5.95)
Optic Nerve Compression	Eye Disorders	1	6.45 (4.76)
Pharyngeal Neoplasm	Neoplasms Benign, Malignant And Unspecified (Incl Cysts And Polyps)	1	6.1 (4.41)
Rash Morbilliform	Skin And Subcutaneous Tissue Disorders	1	2.02 (0.36)
Gastric Dilatation	Gastrointestinal Disorders	1	2.71 (1.04)
Gastrointestinal Necrosis	Gastrointestinal Disorders	1	1.91 (0.24)
Vestibular Neuronitis	Infections And Infestations	1	4.32 (2.65)
Ear Infection Viral	Infections And Infestations	1	6.04 (4.36)
Biliary Tract Infection	Infections And Infestations	1	4.21 (2.53)
Muscular Dystrophy	Congenital, Familial And Genetic Disorders	1	4.63 (2.95)
Renal Tubular Acidosis	Renal And Urinary Disorders	1	2.44 (0.77)
Postrenal Failure	Renal And Urinary Disorders	1	4.55 (2.88)
Heart Transplant	Surgical And Medical Procedures	1	3.65 (1.98)
Pulmonary Vascular Resistance Abnormality	Respiratory, Thoracic And Mediastinal Disorders	1	7.09 (5.38)
Echocardiogram Abnormal	Investigations	1	2.97 (1.3)
Haemodynamic Test Abnormal	Investigations	1	7.11 (5.4)
Pulse Abnormal	Investigations	1	2.19 (0.53)
Amyloidosis	Immune System Disorders	1	2.68 (1.01)
Product Dispensing Issue	Injury, Poisoning And Procedural Complications	1	2.78 (1.12)
Blood Acid Phosphatase Increased	Investigations	1	8.11 (6.37)
Time Perception Altered	Psychiatric Disorders	1	4.98 (3.3)
Disease Susceptibility	General Disorders And Administration Site Conditions	1	5.18 (3.5)
Dermatochalasis	Eye Disorders	1	6.3 (4.61)
Hypersensitivity Vasculitis	Skin And Subcutaneous Tissue Disorders	1	1.88 (0.21)
Antipsychotic Drug Level Increased	Investigations	1	1.97 (0.3)
Central Obesity	Metabolism And Nutrition Disorders	1	3.97 (2.3)
Male Sexual Dysfunction	Reproductive System And Breast Disorders	1	4.3 (2.63)
Retinitis	Infections And Infestations	1	3.64 (1.97)
Deafness Neurosensory	Ear And Labyrinth Disorders	1	1.83 (0.16)
Muscle Discomfort	Musculoskeletal And Connective Tissue Disorders	1	4.12 (2.45)
Renal Fusion Anomaly	Congenital, Familial And Genetic Disorders	1	6.17 (4.49)
Adrenocortical Insufficiency Acute	Endocrine Disorders	1	2.74 (1.07)
Phaeochromocytoma	Neoplasms Benign, Malignant And Unspecified (Incl Cysts And Polyps)	1	3.97 (2.3)
Troponin T Increased	Investigations	1	3.15 (1.48)
Asthma-Chronic Obstructive Pulmonary Disease Overlap Syndrome	Respiratory, Thoracic And Mediastinal Disorders	1	4.66 (2.99)
Pulmonary Function Test Abnormal	Investigations	1	2.77 (1.11)
Bronchial Hyperreactivity	Respiratory, Thoracic And Mediastinal Disorders	1	3.04 (1.37)
Supraventricular Tachyarrhythmia	Cardiac Disorders	1	6.35 (4.66)
Blood Bilirubin Abnormal	Investigations	1	3.18 (1.51)
Burnout Syndrome	Psychiatric Disorders	1	4.27 (2.59)
Device Infusion Issue	Product Issues	1	2.39 (0.72)
Transferrin Saturation Decreased	Investigations	1	4.88 (3.21)
Angiotensin Converting Enzyme Increased	Investigations	1	5.97 (4.29)
Drug Clearance Decreased	Investigations	1	3.26 (1.59)
Defect Conduction Intraventricular	Cardiac Disorders	1	5.14 (3.47)
Ventricular Enlargement	Cardiac Disorders	1	5.91 (4.23)
Semen Volume Decreased	Investigations	1	3.38 (1.71)
Urinary Casts	Investigations	1	4.78 (3.1)
Body Height Increased	Investigations	1	4.79 (3.12)
Blood Chloride Increased	Investigations	1	2.72 (1.05)
Gastrooesophageal Sphincter Insufficiency	Gastrointestinal Disorders	1	5.69 (4.01)
Genital Blister	Reproductive System And Breast Disorders	1	5.59 (3.91)
Skin Wrinkling	Skin And Subcutaneous Tissue Disorders	1	2.06 (0.39)
Orthopnoea	Respiratory, Thoracic And Mediastinal Disorders	1	1.7 (0.03)
Non-Alcoholic Fatty Liver	Hepatobiliary Disorders	1	4.28 (2.61)
Type V Hyperlipidaemia	Congenital, Familial And Genetic Disorders	1	4.5 (2.82)
Carotid Arteriosclerosis	Nervous System Disorders	1	3.29 (1.62)
Respiratory Tract Haemorrhage	Respiratory, Thoracic And Mediastinal Disorders	1	4.09 (2.41)
Coronary Artery Thrombosis	Cardiac Disorders	1	2.33 (0.67)
Acquired Attr Amyloidosis	Immune System Disorders	1	7.98 (6.25)
Skin Injury	Injury, Poisoning And Procedural Complications	1	1.76 (0.09)
Glomerular Filtration Rate Abnormal	Investigations	1	3.1 (1.44)
Cardiac Aneurysm	Cardiac Disorders	1	3.45 (1.78)
Electrocardiogram Q Wave Abnormal	Investigations	1	5.54 (3.86)
Macrocytosis	Blood And Lymphatic System Disorders	1	3.17 (1.5)
Conduction Disorder	Cardiac Disorders	1	2.66 (0.99)
Myocardial Fibrosis	Cardiac Disorders	1	3.73 (2.06)
Allergic Reaction To Excipient	Immune System Disorders	1	2.69 (1.03)
Walking Disability	Social Circumstances	1	2.33 (0.66)
Systemic Infection	Infections And Infestations	1	2.64 (0.97)
Blood Corticotrophin Increased	Investigations	1	5.41 (3.73)
Glomerular Filtration Rate Increased	Investigations	1	3.87 (2.19)
Creatinine Urine Increased	Investigations	1	5.09 (3.41)
Left Ventricular Dilatation	Cardiac Disorders	1	4.49 (2.82)
Renal Infarct	Renal And Urinary Disorders	1	2.93 (1.26)
Large Intestinal Ulcer	Gastrointestinal Disorders	1	2.04 (0.37)
Eosinopenia	Blood And Lymphatic System Disorders	1	6.62 (4.93)
Electrocardiogram St Segment Depression	Investigations	1	2.22 (0.56)
Malignant Hypertension	Vascular Disorders	1	3.57 (1.9)
Retinopathy Hypertensive	Eye Disorders	1	5.13 (3.46)
Hyperparathyroidism Secondary	Endocrine Disorders	1	1.98 (0.31)
Iga Nephropathy	Renal And Urinary Disorders	1	3.07 (1.4)
Complex Regional Pain Syndrome	Nervous System Disorders	1	2.76 (1.09)
Rectal Tenesmus	Gastrointestinal Disorders	1	3.31 (1.64)
Blood Thyroid Stimulating Hormone Abnormal	Investigations	1	2.58 (0.91)
Product Commingling	Product Issues	1	3.44 (1.77)
Cellulitis Gangrenous	Infections And Infestations	1	5.67 (3.99)
Coronary Ostial Stenosis	Cardiac Disorders	1	6.44 (4.75)
Electrocardiogram St-T Change	Investigations	1	3.79 (2.12)
Venous Pressure Jugular Abnormal	Investigations	1	10.39 (8.43)
Motion Sickness	Ear And Labyrinth Disorders	1	2.52 (0.86)
Arterial Stenosis	Vascular Disorders	1	3.62 (1.95)
Breast Neoplasm	Neoplasms Benign, Malignant And Unspecified (Incl Cysts And Polyps)	1	3.36 (1.69)
Eye Oedema	Eye Disorders	1	2.17 (0.5)
Cardioversion	Surgical And Medical Procedures	1	2.9 (1.23)
Non-Cardiogenic Pulmonary Oedema	Respiratory, Thoracic And Mediastinal Disorders	1	3.7 (2.03)
Breast Engorgement	Reproductive System And Breast Disorders	1	5.09 (3.42)
Gallbladder Oedema	Hepatobiliary Disorders	1	5.17 (3.5)
Gastrointestinal Mucosal Disorder	Gastrointestinal Disorders	1	4.11 (2.44)
Implant Site Swelling	General Disorders And Administration Site Conditions	1	3.36 (1.69)
Gravitational Oedema	General Disorders And Administration Site Conditions	1	3.83 (2.16)
Blood Sodium Increased	Investigations	1	1.99 (0.32)
Inhibitory Drug Interaction	General Disorders And Administration Site Conditions	1	2.62 (0.95)
Oestradiol Increased	Investigations	1	5.18 (3.51)
Progesterone Increased	Investigations	1	6.54 (4.84)
Exercise Test Abnormal	Investigations	1	7.39 (5.68)
Craniocerebral Injury	Injury, Poisoning And Procedural Complications	1	1.72 (0.05)
Reticulocytosis	Blood And Lymphatic System Disorders	1	5.77 (4.09)
Urethral Haemorrhage	Renal And Urinary Disorders	1	4.19 (2.52)
Brain Death	General Disorders And Administration Site Conditions	1	1.83 (0.16)
Deafness Transitory	Ear And Labyrinth Disorders	1	3.6 (1.93)
Device Related Thrombosis	General Disorders And Administration Site Conditions	1	3.45 (1.78)
Hepatitis Fulminant	Hepatobiliary Disorders	1	1.85 (0.18)
Congestive Hepatopathy	Hepatobiliary Disorders	1	2.87 (1.2)
Hepatitis Viral	Infections And Infestations	1	3.78 (2.11)
Upper Respiratory Tract Inflammation	Respiratory, Thoracic And Mediastinal Disorders	1	3.06 (1.39)
Polymyalgia Rheumatica	Musculoskeletal And Connective Tissue Disorders	1	2 (0.33)
Small Cell Lung Cancer	Neoplasms Benign, Malignant And Unspecified (Incl Cysts And Polyps)	1	2.7 (1.03)
Colorectal Adenoma	Neoplasms Benign, Malignant And Unspecified (Incl Cysts And Polyps)	1	2.92 (1.26)
Gastrostomy	Surgical And Medical Procedures	1	2.8 (1.13)
Biliary Sepsis	Infections And Infestations	1	4.48 (2.81)
Dupuytren'S Contracture	Musculoskeletal And Connective Tissue Disorders	1	3.67 (2)
Intermittent Claudication	Vascular Disorders	1	2.65 (0.98)
Pancreatolithiasis	Gastrointestinal Disorders	1	4.93 (3.26)
Food Aversion	Metabolism And Nutrition Disorders	1	2.93 (1.26)
Nipple Exudate Bloody	Reproductive System And Breast Disorders	1	5.82 (4.14)
Epiglottitis	Infections And Infestations	1	4.31 (2.64)
Hypoglycaemic Coma	Nervous System Disorders	1	1.91 (0.24)
Thyroid Neoplasm	Neoplasms Benign, Malignant And Unspecified (Incl Cysts And Polyps)	1	1.83 (0.17)
Gastrointestinal Tube Insertion	Surgical And Medical Procedures	1	2.23 (0.56)
Blood Fibrinogen Increased	Investigations	1	3.67 (2)
Peripheral Artery Occlusion	Vascular Disorders	1	2.66 (0.99)
Peripheral Embolism	Vascular Disorders	1	3.09 (1.42)
Superinfection	Infections And Infestations	1	2.87 (1.2)
Metabolic Encephalopathy	Nervous System Disorders	1	1.91 (0.24)
Prothrombin Level Abnormal	Investigations	1	5.96 (4.27)
Intervertebral Discitis	Infections And Infestations	1	2.61 (0.94)
Albumin Urine	Investigations	1	7.91 (6.18)
Sudden Cardiac Death	General Disorders And Administration Site Conditions	1	1.68 (0.02)
Iris Atrophy	Eye Disorders	1	5.69 (4.01)
Corneal Oedema	Eye Disorders	1	2.28 (0.61)
Rectal Cancer	Neoplasms Benign, Malignant And Unspecified (Incl Cysts And Polyps)	1	1.84 (0.17)
Hirsutism	Skin And Subcutaneous Tissue Disorders	1	3 (1.33)
Procedural Hypotension	Injury, Poisoning And Procedural Complications	1	3.55 (1.88)
Salivary Gland Neoplasm	Neoplasms Benign, Malignant And Unspecified (Incl Cysts And Polyps)	1	5.19 (3.52)
Prothrombin Level Decreased	Investigations	1	3.37 (1.7)
Blood Chloride Decreased	Investigations	1	1.99 (0.32)
Carbon Dioxide Decreased	Investigations	1	3.33 (1.66)
Head And Neck Cancer	Neoplasms Benign, Malignant And Unspecified (Incl Cysts And Polyps)	1	4.03 (2.36)
Neoplasm Recurrence	Neoplasms Benign, Malignant And Unspecified (Incl Cysts And Polyps)	1	1.71 (0.04)
Anaemia Macrocytic	Blood And Lymphatic System Disorders	1	2.35 (0.68)
Mastitis	Infections And Infestations	1	2.41 (0.75)
Lividity	Skin And Subcutaneous Tissue Disorders	1	4.91 (3.24)
Haemorrhage Urinary Tract	Renal And Urinary Disorders	1	2.09 (0.42)
Nephroangiosclerosis	Renal And Urinary Disorders	1	5.92 (4.24)
Oropharyngeal Blistering	Respiratory, Thoracic And Mediastinal Disorders	1	2.66 (0.99)
Sinus Node Dysfunction	Cardiac Disorders	1	1.83 (0.16)
Long Qt Syndrome	Cardiac Disorders	1	2.2 (0.53)
Postmenopausal Haemorrhage	Reproductive System And Breast Disorders	1	2.22 (0.55)
Aortic Valve Calcification	Cardiac Disorders	1	4.45 (2.78)
Tricuspid Valve Calcification	Cardiac Disorders	1	9.39 (7.56)
Bladder Irritation	Renal And Urinary Disorders	1	4.19 (2.52)
Bladder Pain	Renal And Urinary Disorders	1	1.81 (0.15)
Peripheral Motor Neuropathy	Nervous System Disorders	1	2.96 (1.29)
Gastrointestinal Stromal Tumour	Neoplasms Benign, Malignant And Unspecified (Incl Cysts And Polyps)	1	1.94 (0.27)
Product Tampering	Product Issues	1	2.96 (1.29)
Electrocardiogram Change	Investigations	1	3.44 (1.77)
Borrelia Infection	Infections And Infestations	1	5.06 (3.38)
Hepatorenal Syndrome	Hepatobiliary Disorders	1	2.62 (0.95)
Dyschezia	Gastrointestinal Disorders	1	1.69 (0.02)
Cystatin C Increased	Investigations	1	6.98 (5.28)
Vasculitic Rash	Skin And Subcutaneous Tissue Disorders	1	3.75 (2.08)
Vitreous Disorder	Eye Disorders	1	4.48 (2.81)
Laryngeal Discomfort	Respiratory, Thoracic And Mediastinal Disorders	1	3.92 (2.25)
Gastric Mucosal Lesion	Gastrointestinal Disorders	1	3.95 (2.28)
Ventricular Tachyarrhythmia	Cardiac Disorders	1	5.04 (3.37)
Breast Induration	Reproductive System And Breast Disorders	1	5.83 (4.15)
Thrombotic Cerebral Infarction	Nervous System Disorders	1	4.85 (3.17)
