# Supplementary material for: Analysis of eplerenone in the FDA adverse event reporting system (FAERS) database: a focus on overall patient population and gender-specific subgroups
Source: Front Pharmacol. 2024 Jul 17;15:1417951. doi: 10.3389/fphar.2024.1417951 (PMC11288857; doi:10.3389/fphar.2024.1417951)
Supplement: Supplementary file 4 [file Table4.xlsx]

## Sheet: PT-ROR
Supplementary table 4. The signal strength of ADRs of eplerenone at the PTs level recognized by ROR in FAERS
PTs	SOC Name	Case Numbers	ROR (95%Cl)
Acute Kidney Injury	Renal And Urinary Disorders	230	13.41 (11.75-15.3)
Hyperkalaemia	Metabolism And Nutrition Disorders	146	47.93 (40.65-56.51)
Dyspnoea	Respiratory, Thoracic And Mediastinal Disorders	101	1.99 (1.63-2.42)
Dizziness	Nervous System Disorders	93	2.07 (1.69-2.54)
Hypotension	Vascular Disorders	92	5.1 (4.15-6.27)
Cardiac Failure	Cardiac Disorders	89	12.34 (10-15.21)
Drug Interaction	General Disorders And Administration Site Conditions	77	5.36 (4.28-6.72)
Hyponatraemia	Metabolism And Nutrition Disorders	68	13.29 (10.46-16.88)
Condition Aggravated	General Disorders And Administration Site Conditions	58	2.27 (1.75-2.94)
Renal Impairment	Renal And Urinary Disorders	56	7.61 (5.85-9.9)
Asthenia	General Disorders And Administration Site Conditions	53	1.56 (1.19-2.04)
Renal Failure	Renal And Urinary Disorders	51	3.98 (3.02-5.24)
Dehydration	Metabolism And Nutrition Disorders	50	4.09 (3.1-5.41)
Fall	Injury, Poisoning And Procedural Complications	49	1.62 (1.22-2.15)
Oedema Peripheral	General Disorders And Administration Site Conditions	46	3.97 (2.97-5.3)
Blood Potassium Increased	Investigations	46	30.98 (23.17-41.43)
Blood Creatinine Increased	Investigations	42	6.9 (5.1-9.35)
Hypokalaemia	Metabolism And Nutrition Disorders	41	10.02 (7.37-13.63)
Atrial Fibrillation	Cardiac Disorders	38	4.29 (3.12-5.9)
General Physical Health Deterioration	General Disorders And Administration Site Conditions	37	3.89 (2.81-5.37)
Bradycardia	Cardiac Disorders	36	7.26 (5.23-10.07)
Weight Increased	Investigations	33	1.65 (1.17-2.33)
Blood Potassium Decreased	Investigations	29	10.54 (7.31-15.18)
Glomerular Filtration Rate Decreased	Investigations	29	29.68 (20.59-42.77)
Blood Pressure Increased	Investigations	27	1.92 (1.32-2.8)
Muscle Spasms	Musculoskeletal And Connective Tissue Disorders	26	1.53 (1.04-2.25)
Gynaecomastia	Reproductive System And Breast Disorders	24	7.52 (5.04-11.24)
Arrhythmia	Cardiac Disorders	24	5.44 (3.64-8.12)
Syncope	Nervous System Disorders	23	2.47 (1.64-3.72)
Blood Pressure Decreased	Investigations	22	3.64 (2.4-5.54)
Cardiac Failure Congestive	Cardiac Disorders	22	2.73 (1.8-4.15)
Cardiac Failure Chronic	Cardiac Disorders	21	56.11 (36.51-86.24)
Contraindicated Product Administered	Injury, Poisoning And Procedural Complications	21	7.86 (5.12-12.07)
Pulmonary Oedema	Respiratory, Thoracic And Mediastinal Disorders	19	4.61 (2.94-7.23)
Alanine Aminotransferase Increased	Investigations	19	3.31 (2.11-5.2)
Abdominal Distension	Gastrointestinal Disorders	18	1.95 (1.23-3.09)
Dysphagia	Gastrointestinal Disorders	18	2.01 (1.27-3.19)
Palpitations	Cardiac Disorders	18	1.7 (1.07-2.69)
Vertigo	Ear And Labyrinth Disorders	18	3.2 (2.01-5.08)
Cardiac Disorder	Cardiac Disorders	17	1.95 (1.21-3.13)
Product Prescribing Error	Injury, Poisoning And Procedural Complications	16	4.06 (2.48-6.63)
Oedema	General Disorders And Administration Site Conditions	15	3.08 (1.86-5.11)
Ventricular Tachycardia	Cardiac Disorders	14	9.2 (5.44-15.55)
Polyuria	Renal And Urinary Disorders	14	18.64 (11.03-31.52)
Aspartate Aminotransferase Increased	Investigations	14	2.82 (1.67-4.76)
Circulatory Collapse	Vascular Disorders	13	8.03 (4.66-13.85)
Labelled Drug-Drug Interaction Medication Error	Injury, Poisoning And Procedural Complications	13	14.74 (8.55-25.42)
Ejection Fraction Decreased	Investigations	13	9.15 (5.31-15.77)
Orthostatic Hypotension	Vascular Disorders	13	8.08 (4.69-13.92)
Erectile Dysfunction	Reproductive System And Breast Disorders	13	5.72 (3.32-9.86)
Creatinine Renal Clearance Decreased	Investigations	11	27.75 (15.34-50.18)
Fracture	Injury, Poisoning And Procedural Complications	11	6.36 (3.52-11.49)
Hepatic Function Abnormal	Hepatobiliary Disorders	11	3.41 (1.88-6.15)
Blood Pressure Inadequately Controlled	Vascular Disorders	11	18.32 (10.13-33.11)
Blood Creatine Phosphokinase Increased	Investigations	11	3.9 (2.16-7.05)
Dyspnoea Exertional	Respiratory, Thoracic And Mediastinal Disorders	11	3.37 (1.87-6.09)
Drug Ineffective For Unapproved Indication	General Disorders And Administration Site Conditions	11	2.41 (1.34-4.36)
Flatulence	Gastrointestinal Disorders	11	2.17 (1.2-3.93)
Electrolyte Imbalance	Metabolism And Nutrition Disorders	11	10.97 (6.07-19.82)
Breast Pain	Reproductive System And Breast Disorders	11	10.89 (6.03-19.69)
Left Ventricular Dysfunction	Cardiac Disorders	11	18.59 (10.28-33.61)
Ascites	Gastrointestinal Disorders	11	4.05 (2.24-7.32)
N-Terminal Prohormone Brain Natriuretic Peptide Increased	Investigations	11	103.56 (57.13-187.73)
Gout	Metabolism And Nutrition Disorders	11	6.79 (3.76-12.27)
Urinary Retention	Renal And Urinary Disorders	10	3.33 (1.79-6.19)
Angina Pectoris	Cardiac Disorders	10	3.61 (1.94-6.72)
Gamma-Glutamyltransferase Increased	Investigations	10	4.68 (2.52-8.7)
Lower Respiratory Tract Infection	Infections And Infestations	10	2.68 (1.44-4.99)
Rales	Respiratory, Thoracic And Mediastinal Disorders	10	17.93 (9.64-33.36)
Musculoskeletal Pain	Musculoskeletal And Connective Tissue Disorders	10	1.92 (1.03-3.57)
Medication Error	Injury, Poisoning And Procedural Complications	10	1.99 (1.07-3.71)
Colitis	Gastrointestinal Disorders	9	2.79 (1.45-5.37)
Pemphigoid	Skin And Subcutaneous Tissue Disorders	8	13.16 (6.58-26.34)
Sudden Death	General Disorders And Administration Site Conditions	8	7.75 (3.87-15.5)
Cardiogenic Shock	Cardiac Disorders	8	6.61 (3.31-13.24)
Gastroenteritis	Infections And Infestations	8	6.04 (3.02-12.08)
Atrial Flutter	Cardiac Disorders	8	10.64 (5.31-21.29)
Blood Alkaline Phosphatase Increased	Investigations	8	3.33 (1.67-6.67)
Cold Sweat	Skin And Subcutaneous Tissue Disorders	8	4.95 (2.47-9.9)
Hyperthyroidism	Endocrine Disorders	8	6.31 (3.15-12.62)
Blood Bilirubin Increased	Investigations	8	3.14 (1.57-6.29)
Altered State Of Consciousness	Nervous System Disorders	8	4.31 (2.15-8.63)
Jaundice	Hepatobiliary Disorders	7	2.74 (1.3-5.74)
Presyncope	Nervous System Disorders	7	3.25 (1.55-6.83)
Ventricular Arrhythmia	Cardiac Disorders	7	20.79 (9.9-43.67)
Haematuria	Renal And Urinary Disorders	7	2.16 (1.03-4.54)
Pancreatitis Acute	Gastrointestinal Disorders	7	3.56 (1.7-7.48)
Coronary Artery Stenosis	Cardiac Disorders	7	14.16 (6.74-29.74)
Cholestasis	Hepatobiliary Disorders	6	3.57 (1.6-7.96)
Cerebral Infarction	Nervous System Disorders	6	2.63 (1.18-5.85)
Heart Rate Irregular	Investigations	6	2.76 (1.24-6.14)
Brain Natriuretic Peptide Increased	Investigations	6	21.51 (9.65-47.94)
Eosinophilia	Blood And Lymphatic System Disorders	6	3.91 (1.76-8.72)
Product Monitoring Error	Injury, Poisoning And Procedural Complications	6	35.89 (16.09-80.04)
Skin Ulcer	Skin And Subcutaneous Tissue Disorders	6	2.53 (1.14-5.63)
Breast Tenderness	Reproductive System And Breast Disorders	6	8.15 (3.66-18.16)
Blood Thyroid Stimulating Hormone Increased	Investigations	6	7.05 (3.17-15.71)
Electrocardiogram Abnormal	Investigations	6	7.99 (3.59-17.81)
Shock	Vascular Disorders	6	2.99 (1.34-6.67)
Blood Urea Increased	Investigations	6	3.66 (1.64-8.15)
Blood Pressure Systolic Decreased	Investigations	6	14.49 (6.5-32.28)
Hyperaldosteronism	Endocrine Disorders	6	224.19 (99.72-504)
Drug Reaction With Eosinophilia And Systemic Symptoms	Skin And Subcutaneous Tissue Disorders	6	2.4 (1.08-5.35)
Glycosylated Haemoglobin Increased	Investigations	6	2.72 (1.22-6.07)
Urine Output Decreased	Investigations	5	6.05 (2.51-14.54)
Blood Pressure Abnormal	Investigations	5	2.93 (1.22-7.05)
Blood Creatine Increased	Investigations	5	12.32 (5.12-29.64)
Breast Swelling	Reproductive System And Breast Disorders	5	19.49 (8.1-46.9)
Blood Sodium Decreased	Investigations	5	2.91 (1.21-7)
Cutaneous Vasculitis	Skin And Subcutaneous Tissue Disorders	5	12.1 (5.03-29.09)
Blood Uric Acid Increased	Investigations	5	9.75 (4.05-23.45)
Photosensitivity Reaction	Skin And Subcutaneous Tissue Disorders	5	3.29 (1.37-7.91)
Nocturia	Renal And Urinary Disorders	5	4.73 (1.97-11.37)
Blood Pressure Systolic Increased	Investigations	5	2.72 (1.13-6.53)
Blood Albumin Decreased	Investigations	5	6.77 (2.81-16.27)
Ventricular Extrasystoles	Cardiac Disorders	5	5.06 (2.1-12.16)
Hypovolaemia	Metabolism And Nutrition Disorders	5	9.3 (3.87-22.36)
Abnormal Loss Of Weight	Metabolism And Nutrition Disorders	5	8.29 (3.45-19.94)
Atrioventricular Block	Cardiac Disorders	5	7.08 (2.94-17.02)
Coronary Artery Occlusion	Cardiac Disorders	5	3.74 (1.55-8.98)
Micturition Disorder	Renal And Urinary Disorders	4	12.32 (4.62-32.87)
Atrioventricular Block Complete	Cardiac Disorders	4	6.53 (2.45-17.42)
Hyperadrenocorticism	Endocrine Disorders	4	129.31 (48.19-346.99)
Pulmonary Arterial Pressure Increased	Investigations	4	26.08 (9.77-69.6)
Purpura	Skin And Subcutaneous Tissue Disorders	4	4.86 (1.82-12.97)
Colitis Ischaemic	Gastrointestinal Disorders	4	6.62 (2.48-17.66)
Giardiasis	Infections And Infestations	4	141.51 (52.7-379.97)
Hepatomegaly	Hepatobiliary Disorders	4	4.2 (1.57-11.19)
Ventricular Septal Defect	Congenital, Familial And Genetic Disorders	4	7.04 (2.64-18.77)
Helicobacter Infection	Infections And Infestations	4	5.59 (2.1-14.91)
Acute Generalised Exanthematous Pustulosis	Skin And Subcutaneous Tissue Disorders	4	5.76 (2.16-15.35)
Cardiac Amyloidosis	Cardiac Disorders	4	48.7 (18.23-130.14)
Cholecystitis Acute	Hepatobiliary Disorders	4	7.68 (2.88-20.48)
Sinus Bradycardia	Cardiac Disorders	4	4.47 (1.68-11.91)
Renal Pain	Renal And Urinary Disorders	4	4.17 (1.57-11.13)
Tachypnoea	Respiratory, Thoracic And Mediastinal Disorders	4	3.37 (1.26-8.97)
Sleep Deficit	Nervous System Disorders	4	27.82 (10.42-74.26)
Dyspnoea At Rest	Respiratory, Thoracic And Mediastinal Disorders	4	15.78 (5.92-42.1)
Mitral Valve Incompetence	Cardiac Disorders	4	3.78 (1.42-10.08)
Blood Pressure Diastolic Decreased	Investigations	4	5.55 (2.08-14.8)
Waist Circumference Increased	Investigations	4	40.85 (15.29-109.11)
Prothrombin Time Prolonged	Investigations	4	6.58 (2.47-17.54)
Activated Partial Thromboplastin Time Prolonged	Investigations	4	8.12 (3.05-21.66)
Exercise Tolerance Decreased	General Disorders And Administration Site Conditions	4	7.76 (2.91-20.7)
Haemoglobin Increased	Investigations	4	11.46 (4.3-30.57)
Peripheral Coldness	Vascular Disorders	4	3.16 (1.19-8.43)
Acute Pulmonary Oedema	Respiratory, Thoracic And Mediastinal Disorders	4	7.66 (2.87-20.41)
Escherichia Sepsis	Infections And Infestations	3	11.23 (3.62-34.84)
Weight Abnormal	Investigations	3	14.67 (4.73-45.54)
Nipple Pain	Reproductive System And Breast Disorders	3	16.21 (5.22-50.32)
Haemorrhage Subcutaneous	Skin And Subcutaneous Tissue Disorders	3	8.83 (2.85-27.41)
Left Ventricular Hypertrophy	Cardiac Disorders	3	7.45 (2.4-23.11)
Renal Function Test Abnormal	Investigations	3	7.61 (2.45-23.6)
Hepatic Encephalopathy	Nervous System Disorders	3	3.45 (1.11-10.71)
Marasmus	Metabolism And Nutrition Disorders	3	25.75 (8.29-79.99)
Peripheral Artery Thrombosis	Vascular Disorders	3	16.76 (5.4-52.03)
Concomitant Disease Aggravated	General Disorders And Administration Site Conditions	3	5.1 (1.64-15.82)
Left Ventricular Failure	Cardiac Disorders	3	9.35 (3.01-29.03)
Gestational Diabetes	Pregnancy, Puerperium And Perinatal Conditions	3	7.09 (2.28-22)
Globulins Increased	Investigations	3	92.5 (29.66-288.5)
Papule	Skin And Subcutaneous Tissue Disorders	3	5.08 (1.64-15.77)
Ear Discomfort	Ear And Labyrinth Disorders	3	3.28 (1.06-10.18)
Jugular Vein Distension	Vascular Disorders	3	53.56 (17.21-166.66)
Atrial Tachycardia	Cardiac Disorders	3	15.48 (4.99-48.07)
Dilatation Atrial	Cardiac Disorders	3	24.71 (7.95-76.75)
Dilated Cardiomyopathy	Cardiac Disorders	3	6.26 (2.02-19.42)
Labelled Drug-Drug Interaction Issue	Injury, Poisoning And Procedural Complications	3	45.5 (14.63-141.51)
Venous Pressure Jugular Increased	Investigations	3	82.71 (26.53-257.8)
Venous Pressure Jugular Decreased	Investigations	3	852.13 (261.26-2779.3)
Therapeutic Drug Monitoring Analysis Not Performed	Injury, Poisoning And Procedural Complications	3	102.26 (32.77-319.11)
Tricuspid Valve Incompetence	Cardiac Disorders	3	4.28 (1.38-13.27)
Inguinal Hernia	Gastrointestinal Disorders	3	5.28 (1.7-16.37)
Fluid Intake Reduced	Metabolism And Nutrition Disorders	3	7.01 (2.26-21.76)
Cardiac Failure Acute	Cardiac Disorders	3	5.26 (1.69-16.31)
Chest X-Ray Abnormal	Investigations	3	9.63 (3.1-29.88)
Apnoea	Respiratory, Thoracic And Mediastinal Disorders	3	4.06 (1.31-12.6)
Scrotal Oedema	Reproductive System And Breast Disorders	3	44.35 (14.26-137.93)
Red Cell Distribution Width Increased	Investigations	3	8.11 (2.61-25.17)
Haematocrit Increased	Investigations	3	14.54 (4.68-45.13)
Breast Enlargement	Reproductive System And Breast Disorders	3	8.57 (2.76-26.6)
Peripheral Venous Disease	Vascular Disorders	3	9.49 (3.06-29.44)
Arrhythmia Supraventricular	Cardiac Disorders	3	27.9 (8.98-86.67)
Erysipelas	Infections And Infestations	3	6.47 (2.08-20.06)
