# Supplementary material for: Analysis of eplerenone in the FDA adverse event reporting system (FAERS) database: a focus on overall patient population and gender-specific subgroups
Source: Front Pharmacol. 2024 Jul 17;15:1417951. doi: 10.3389/fphar.2024.1417951 (PMC11288857; doi:10.3389/fphar.2024.1417951)
Supplement: Supplementary file 5 [file Table1.XLSX]

## Sheet: Sheet1
Supplementary table 1. The signal strength of ADRs of eplerenone at the SOC level in the FAERS database
SOC Name	Case Numbers	ROR (95% CI)	PRR (95% CI)	Chi square	IC (IC025)	EBGM (EBGM05)
General Disorders And Administration Site Conditions	747	0.73 (0.68-0.79)	0.77 (62.23)	62.23	-0.38 (-2.04)	0.77 (0.72)
Investigations	687	2.13 (1.97-2.31)	1.99 (360.97)	360.97	0.99 (-0.67)	1.99 (1.86)
Cardiac Disorders	485	3.5 (3.19-3.84)	3.28 (788.76)	788.76	1.71 (0.05)	3.28 (3.03)
Renal And Urinary Disorders	439	4.35 (3.95-4.8)	4.09 (1044.01)	1044.01	2.03 (0.36)	4.09 (3.77)
Metabolism And Nutrition Disorders	437	3.84 (3.48-4.23)	3.61 (843.67)	843.67	1.85 (0.19)	3.61 (3.33)
Gastrointestinal Disorders	393	0.82 (0.74-0.9)	0.83 (15.25)	15.25	-0.27 (-1.94)	0.83 (0.76)
Nervous System Disorders	366	0.75 (0.68-0.84)	0.77 (27.63)	27.63	-0.38 (-2.04)	0.77 (0.7)
Injury, Poisoning And Procedural Complications	359	0.61 (0.55-0.68)	0.64 (82.17)	82.17	-0.65 (-2.32)	0.64 (0.58)
Respiratory, Thoracic And Mediastinal Disorders	264	1.01 (0.89-1.14)	1.01 (0.01)	0.01	0.01 (-1.66)	1.01 (0.91)
Vascular Disorders	233	1.99 (1.74-2.26)	1.94 (109.19)	109.19	0.96 (-0.71)	1.94 (1.74)
Skin And Subcutaneous Tissue Disorders	215	0.71 (0.62-0.81)	0.72 (24.8)	24.8	-0.47 (-2.14)	0.72 (0.64)
Musculoskeletal And Connective Tissue Disorders	172	0.58 (0.49-0.67)	0.59 (52.18)	52.18	-0.76 (-2.43)	0.59 (0.52)
Infections And Infestations	146	0.49 (0.41-0.58)	0.5 (76.29)	76.29	-1 (-2.66)	0.5 (0.44)
Psychiatric Disorders	108	0.33 (0.27-0.4)	0.34 (146.65)	146.65	-1.56 (-3.22)	0.34 (0.29)
Reproductive System And Breast Disorders	89	1.79 (1.45-2.2)	1.78 (30.42)	30.42	0.83 (-0.84)	1.78 (1.49)
Blood And Lymphatic System Disorders	77	0.82 (0.65-1.02)	0.82 (3.06)	3.06	-0.28 (-1.95)	0.82 (0.68)
Eye Disorders	72	0.65 (0.52-0.82)	0.66 (13.25)	13.25	-0.61 (-2.27)	0.66 (0.54)
Hepatobiliary Disorders	69	1.36 (1.08-1.73)	1.36 (6.6)	6.6	0.44 (-1.22)	1.36 (1.11)
Neoplasms Benign, Malignant And Unspecified (Incl Cysts And Polyps)	44	0.29 (0.21-0.39)	0.29 (76.24)	76.24	-1.76 (-3.43)	0.29 (0.23)
Immune System Disorders	36	0.59 (0.42-0.81)	0.59 (10.5)	10.5	-0.77 (-2.43)	0.59 (0.45)
Ear And Labyrinth Disorders	36	1.49 (1.07-2.06)	1.48 (5.69)	5.69	0.57 (-1.1)	1.48 (1.13)
Endocrine Disorders	33	2.36 (1.67-3.32)	2.35 (25.58)	25.58	1.23 (-0.44)	2.35 (1.76)
Surgical And Medical Procedures	17	0.23 (0.14-0.37)	0.23 (43.57)	43.57	-2.1 (-3.77)	0.23 (0.16)
Pregnancy, Puerperium And Perinatal Conditions	15	0.62 (0.37-1.03)	0.62 (3.52)	3.52	-0.69 (-2.36)	0.62 (0.41)
Product Issues	13	0.15 (0.09-0.25)	0.15 (63.95)	63.95	-2.74 (-4.41)	0.15 (0.09)
Congenital, Familial And Genetic Disorders	9	0.51 (0.27-0.98)	0.51 (4.22)	4.22	-0.97 (-2.63)	0.51 (0.3)
Social Circumstances	6	0.23 (0.1-0.52)	0.23 (15.26)	15.26	-2.1 (-3.77)	0.23 (0.12)
