# Supplementary material for: Analysis of eplerenone in the FDA adverse event reporting system (FAERS) database: a focus on overall patient population and gender-specific subgroups
Source: Front Pharmacol. 2024 Jul 17;15:1417951. doi: 10.3389/fphar.2024.1417951 (PMC11288857; doi:10.3389/fphar.2024.1417951)
Supplement: Supplementary file 6 [file Table5.xlsx]

## Sheet: PT-PRR
Supplementary table 5. The signal strength of ADRs of eplerenone at the PTs level recognized by PRR in FAERS
PTs	SOC Name	Case Numbers	PRR (X2)
Acute Kidney Injury	Renal And Urinary Disorders	230	12.89 (2528.26)
Hyperkalaemia	Metabolism And Nutrition Disorders	146	46.7 (6500.31)
Dyspnoea	Respiratory, Thoracic And Mediastinal Disorders	101	1.97 (48.55)
Dizziness	Nervous System Disorders	93	2.05 (50.56)
Hypotension	Vascular Disorders	92	5.03 (298.23)
Cardiac Failure	Cardiac Disorders	89	12.15 (911.12)
Drug Interaction	General Disorders And Administration Site Conditions	77	5.3 (269.34)
Hyponatraemia	Metabolism And Nutrition Disorders	68	13.14 (762.24)
Condition Aggravated	General Disorders And Administration Site Conditions	58	2.26 (40.81)
Renal Impairment	Renal And Urinary Disorders	56	7.54 (317.91)
Drug Ineffective	General Disorders And Administration Site Conditions	54	0.46 (35.95)
Asthenia	General Disorders And Administration Site Conditions	53	1.55 (10.49)
Renal Failure	Renal And Urinary Disorders	51	3.95 (112.48)
Dehydration	Metabolism And Nutrition Disorders	50	4.06 (115.72)
Nausea	Gastrointestinal Disorders	50	0.7 (6.34)
Fall	Injury, Poisoning And Procedural Complications	49	1.62 (11.55)
Oedema Peripheral	General Disorders And Administration Site Conditions	46	3.94 (101.13)
Blood Potassium Increased	Investigations	46	30.73 (1319.17)
Death	General Disorders And Administration Site Conditions	44	0.58 (13.86)
Blood Creatinine Increased	Investigations	42	6.86 (210.33)
Hypokalaemia	Metabolism And Nutrition Disorders	41	9.96 (330.26)
Atrial Fibrillation	Cardiac Disorders	38	4.27 (95.13)
General Physical Health Deterioration	General Disorders And Administration Site Conditions	37	3.87 (78.87)
Bradycardia	Cardiac Disorders	36	7.22 (192.83)
Headache	Nervous System Disorders	36	0.63 (8)
Weight Increased	Investigations	33	1.65 (8.48)
Blood Potassium Decreased	Investigations	29	10.49 (248.75)
Glomerular Filtration Rate Decreased	Investigations	29	29.53 (796.91)
Blood Pressure Increased	Investigations	27	1.92 (11.85)
Muscle Spasms	Musculoskeletal And Connective Tissue Disorders	26	1.53 (4.71)
Pain	General Disorders And Administration Site Conditions	26	0.45 (17.36)
Gynaecomastia	Reproductive System And Breast Disorders	24	7.5 (135.06)
Arrhythmia	Cardiac Disorders	24	5.42 (86.56)
Syncope	Nervous System Disorders	23	2.46 (19.98)
Blood Pressure Decreased	Investigations	22	3.63 (41.99)
Cardiac Failure Congestive	Cardiac Disorders	22	2.72 (24.01)
Cardiac Failure Chronic	Cardiac Disorders	21	55.91 (1125.78)
Contraindicated Product Administered	Injury, Poisoning And Procedural Complications	21	7.84 (125.23)
Pulmonary Oedema	Respiratory, Thoracic And Mediastinal Disorders	19	4.6 (53.46)
Alanine Aminotransferase Increased	Investigations	19	3.3 (30.54)
Abdominal Distension	Gastrointestinal Disorders	18	1.94 (8.27)
Dysphagia	Gastrointestinal Disorders	18	2.01 (9.1)
Palpitations	Cardiac Disorders	18	1.69 (5.12)
Vertigo	Ear And Labyrinth Disorders	18	3.19 (27.12)
Cardiac Disorder	Cardiac Disorders	17	1.94 (7.8)
Arthralgia	Musculoskeletal And Connective Tissue Disorders	17	0.46 (10.88)
Pain In Extremity	Musculoskeletal And Connective Tissue Disorders	17	0.61 (4.19)
Product Prescribing Error	Injury, Poisoning And Procedural Complications	16	4.05 (36.77)
Oedema	General Disorders And Administration Site Conditions	15	3.08 (21.02)
Ventricular Tachycardia	Cardiac Disorders	14	9.18 (101.94)
Rash	Skin And Subcutaneous Tissue Disorders	14	0.34 (17.55)
Polyuria	Renal And Urinary Disorders	14	18.6 (232.7)
Aspartate Aminotransferase Increased	Investigations	14	2.81 (16.37)
Feeling Abnormal	General Disorders And Administration Site Conditions	13	0.57 (4.24)
Circulatory Collapse	Vascular Disorders	13	8.02 (79.81)
Labelled Drug-Drug Interaction Medication Error	Injury, Poisoning And Procedural Complications	13	14.71 (165.91)
Ejection Fraction Decreased	Investigations	13	9.13 (94.01)
Orthostatic Hypotension	Vascular Disorders	13	8.06 (80.34)
Erectile Dysfunction	Reproductive System And Breast Disorders	13	5.71 (50.46)
Creatinine Renal Clearance Decreased	Investigations	11	27.69 (282.23)
Fracture	Injury, Poisoning And Procedural Complications	11	6.35 (49.53)
Hepatic Function Abnormal	Hepatobiliary Disorders	11	3.4 (18.64)
Blood Pressure Inadequately Controlled	Vascular Disorders	11	18.28 (179.37)
Blood Creatine Phosphokinase Increased	Investigations	11	3.9 (23.7)
Dyspnoea Exertional	Respiratory, Thoracic And Mediastinal Disorders	11	3.37 (18.3)
Drug Ineffective For Unapproved Indication	General Disorders And Administration Site Conditions	11	2.41 (9.09)
Flatulence	Gastrointestinal Disorders	11	2.17 (6.96)
Electrolyte Imbalance	Metabolism And Nutrition Disorders	11	10.95 (99.33)
Breast Pain	Reproductive System And Breast Disorders	11	10.87 (98.53)
Left Ventricular Dysfunction	Cardiac Disorders	11	18.56 (182.39)
Inappropriate Schedule Of Product Administration	Injury, Poisoning And Procedural Complications	11	0.53 (4.46)
Ascites	Gastrointestinal Disorders	11	4.05 (25.22)
N-Terminal Prohormone Brain Natriuretic Peptide Increased	Investigations	11	103.36 (1102.94)
Gout	Metabolism And Nutrition Disorders	11	6.78 (54.16)
Urinary Retention	Renal And Urinary Disorders	10	3.32 (16.24)
Angina Pectoris	Cardiac Disorders	10	3.61 (18.87)
Gamma-Glutamyltransferase Increased	Investigations	10	4.67 (28.85)
Lower Respiratory Tract Infection	Infections And Infestations	10	2.68 (10.54)
Rales	Respiratory, Thoracic And Mediastinal Disorders	10	17.9 (159.26)
Musculoskeletal Pain	Musculoskeletal And Connective Tissue Disorders	10	1.92 (4.4)
Medication Error	Injury, Poisoning And Procedural Complications	10	1.99 (4.94)
Colitis	Gastrointestinal Disorders	9	2.79 (10.33)
Toxicity To Various Agents	Injury, Poisoning And Procedural Complications	8	0.49 (4.3)
Pemphigoid	Skin And Subcutaneous Tissue Disorders	8	13.14 (89.64)
Sudden Death	General Disorders And Administration Site Conditions	8	7.74 (46.9)
Cardiogenic Shock	Cardiac Disorders	8	6.61 (38.04)
Gastroenteritis	Infections And Infestations	8	6.03 (33.54)
Atrial Flutter	Cardiac Disorders	8	10.62 (69.67)
Blood Alkaline Phosphatase Increased	Investigations	8	3.33 (13.04)
Cold Sweat	Skin And Subcutaneous Tissue Disorders	8	4.94 (25.15)
Hyperthyroidism	Endocrine Disorders	8	6.3 (35.66)
Blood Bilirubin Increased	Investigations	8	3.14 (11.68)
Altered State Of Consciousness	Nervous System Disorders	8	4.31 (20.31)
Depression	Psychiatric Disorders	8	0.37 (8.63)
Jaundice	Hepatobiliary Disorders	7	2.73 (7.7)
Presyncope	Nervous System Disorders	7	3.25 (10.91)
Pyrexia	General Disorders And Administration Site Conditions	7	0.22 (19.42)
Ventricular Arrhythmia	Cardiac Disorders	7	20.77 (131.41)
Haematuria	Renal And Urinary Disorders	7	2.16 (4.37)
Pancreatitis Acute	Gastrointestinal Disorders	7	3.56 (12.9)
Coronary Artery Stenosis	Cardiac Disorders	7	14.15 (85.39)
Cholestasis	Hepatobiliary Disorders	6	3.57 (11.1)
Cerebral Infarction	Nervous System Disorders	6	2.63 (6.04)
Heart Rate Irregular	Investigations	6	2.76 (6.71)
Brain Natriuretic Peptide Increased	Investigations	6	21.49 (116.94)
Eosinophilia	Blood And Lymphatic System Disorders	6	3.91 (13)
Product Monitoring Error	Injury, Poisoning And Procedural Complications	6	35.85 (202.49)
Skin Ulcer	Skin And Subcutaneous Tissue Disorders	6	2.53 (5.54)
Breast Tenderness	Reproductive System And Breast Disorders	6	8.15 (37.59)
Blood Thyroid Stimulating Hormone Increased	Investigations	6	7.05 (31.12)
Electrocardiogram Abnormal	Investigations	6	7.99 (36.64)
Shock	Vascular Disorders	6	2.99 (7.95)
Blood Urea Increased	Investigations	6	3.66 (11.59)
Blood Pressure Systolic Decreased	Investigations	6	14.47 (75.14)
Product Dose Omission Issue	Injury, Poisoning And Procedural Complications	6	0.14 (31.71)
Seizure	Nervous System Disorders	6	0.38 (6.04)
Hyperaldosteronism	Endocrine Disorders	6	223.95 (1300.61)
Alopecia	Skin And Subcutaneous Tissue Disorders	6	0.33 (8.21)
Drug Reaction With Eosinophilia And Systemic Symptoms	Skin And Subcutaneous Tissue Disorders	6	2.4 (4.89)
Glycosylated Haemoglobin Increased	Investigations	6	2.72 (6.54)
Urine Output Decreased	Investigations	5	6.04 (21.03)
Blood Pressure Abnormal	Investigations	5	2.93 (6.37)
Paraesthesia	Nervous System Disorders	5	0.34 (6.45)
Overdose	Injury, Poisoning And Procedural Complications	5	0.23 (12.52)
Blood Creatine Increased	Investigations	5	12.31 (51.91)
Breast Swelling	Reproductive System And Breast Disorders	5	19.48 (87.46)
Blood Sodium Decreased	Investigations	5	2.91 (6.28)
Cutaneous Vasculitis	Skin And Subcutaneous Tissue Disorders	5	12.09 (50.78)
Nasopharyngitis	Infections And Infestations	5	0.31 (7.83)
Blood Uric Acid Increased	Investigations	5	9.74 (39.19)
Photosensitivity Reaction	Skin And Subcutaneous Tissue Disorders	5	3.29 (7.96)
Hypersensitivity	Immune System Disorders	5	0.3 (8.27)
Nocturia	Renal And Urinary Disorders	5	4.73 (14.68)
Blood Pressure Systolic Increased	Investigations	5	2.72 (5.42)
Blood Albumin Decreased	Investigations	5	6.76 (24.54)
Ventricular Extrasystoles	Cardiac Disorders	5	5.06 (16.26)
Hypovolaemia	Metabolism And Nutrition Disorders	5	9.29 (36.97)
Abnormal Loss Of Weight	Metabolism And Nutrition Disorders	5	8.28 (32)
Atrioventricular Block	Cardiac Disorders	5	7.07 (26.06)
Coronary Artery Occlusion	Cardiac Disorders	5	3.73 (10.01)
Micturition Disorder	Renal And Urinary Disorders	4	12.31 (41.53)
Atrioventricular Block Complete	Cardiac Disorders	4	6.53 (18.72)
Hyperadrenocorticism	Endocrine Disorders	4	129.22 (501.99)
Pulmonary Arterial Pressure Increased	Investigations	4	26.06 (96.13)
Purpura	Skin And Subcutaneous Tissue Disorders	4	4.86 (12.26)
Colitis Ischaemic	Gastrointestinal Disorders	4	6.62 (19.07)
Giardiasis	Infections And Infestations	4	141.41 (549.38)
Hepatomegaly	Hepatobiliary Disorders	4	4.2 (9.73)
Ventricular Septal Defect	Congenital, Familial And Genetic Disorders	4	7.03 (20.69)
Helicobacter Infection	Infections And Infestations	4	5.59 (15.07)
Infection	Infections And Infestations	4	0.32 (5.85)
Acute Generalised Exanthematous Pustulosis	Skin And Subcutaneous Tissue Disorders	4	5.75 (15.7)
Cardiac Amyloidosis	Cardiac Disorders	4	48.67 (185.79)
Cholecystitis Acute	Hepatobiliary Disorders	4	7.68 (23.21)
Sinus Bradycardia	Cardiac Disorders	4	4.46 (10.75)
Renal Pain	Renal And Urinary Disorders	4	4.17 (9.64)
Tachypnoea	Respiratory, Thoracic And Mediastinal Disorders	4	3.36 (6.64)
Sleep Deficit	Nervous System Disorders	4	27.8 (103.04)
Dyspnoea At Rest	Respiratory, Thoracic And Mediastinal Disorders	4	15.77 (55.25)
Mitral Valve Incompetence	Cardiac Disorders	4	3.78 (8.17)
Blood Pressure Diastolic Decreased	Investigations	4	5.55 (14.91)
Waist Circumference Increased	Investigations	4	40.82 (154.71)
Prothrombin Time Prolonged	Investigations	4	6.57 (18.89)
Activated Partial Thromboplastin Time Prolonged	Investigations	4	8.12 (24.94)
Exercise Tolerance Decreased	General Disorders And Administration Site Conditions	4	7.76 (23.53)
Haemoglobin Increased	Investigations	4	11.46 (38.13)
Peripheral Coldness	Vascular Disorders	4	3.16 (5.91)
Acute Pulmonary Oedema	Respiratory, Thoracic And Mediastinal Disorders	4	7.65 (23.11)
Escherichia Sepsis	Infections And Infestations	3	11.22 (27.89)
Pulmonary Embolism	Respiratory, Thoracic And Mediastinal Disorders	3	0.33 (4.02)
Weight Abnormal	Investigations	3	14.66 (38.13)
Nipple Pain	Reproductive System And Breast Disorders	3	16.2 (42.71)
Therapeutic Product Effect Incomplete	General Disorders And Administration Site Conditions	3	0.31 (4.7)
Haemorrhage Subcutaneous	Skin And Subcutaneous Tissue Disorders	3	8.83 (20.8)
Left Ventricular Hypertrophy	Cardiac Disorders	3	7.44 (16.72)
Renal Function Test Abnormal	Investigations	3	7.6 (17.19)
Hepatic Encephalopathy	Nervous System Disorders	3	3.45 (5.22)
No Adverse Event	General Disorders And Administration Site Conditions	3	0.22 (8.61)
Marasmus	Metabolism And Nutrition Disorders	3	25.74 (71.13)
Flushing	Vascular Disorders	3	0.31 (4.58)
Peripheral Artery Thrombosis	Vascular Disorders	3	16.75 (44.35)
Concomitant Disease Aggravated	General Disorders And Administration Site Conditions	3	5.1 (9.88)
Left Ventricular Failure	Cardiac Disorders	3	9.35 (22.35)
Gestational Diabetes	Pregnancy, Puerperium And Perinatal Conditions	3	7.09 (15.67)
Tremor	Nervous System Disorders	3	0.19 (10.04)
Exposure During Pregnancy	Injury, Poisoning And Procedural Complications	3	0.33 (4.03)
Globulins Increased	Investigations	3	92.45 (268.74)
Papule	Skin And Subcutaneous Tissue Disorders	3	5.08 (9.83)
Ear Discomfort	Ear And Labyrinth Disorders	3	3.28 (4.76)
Jugular Vein Distension	Vascular Disorders	3	53.53 (153.78)
Atrial Tachycardia	Cardiac Disorders	3	15.48 (40.56)
Dilatation Atrial	Cardiac Disorders	3	24.7 (68.03)
Dilated Cardiomyopathy	Cardiac Disorders	3	6.26 (13.24)
Labelled Drug-Drug Interaction Issue	Injury, Poisoning And Procedural Complications	3	45.48 (129.87)
Venous Pressure Jugular Increased	Investigations	3	82.66 (239.91)
Venous Pressure Jugular Decreased	Investigations	3	851.67 (2336.6)
Therapeutic Drug Monitoring Analysis Not Performed	Injury, Poisoning And Procedural Complications	3	102.2 (297.39)
Tricuspid Valve Incompetence	Cardiac Disorders	3	4.28 (7.53)
Therapeutic Product Effect Decreased	General Disorders And Administration Site Conditions	3	0.32 (4.34)
Inguinal Hernia	Gastrointestinal Disorders	3	5.27 (10.38)
Fluid Intake Reduced	Metabolism And Nutrition Disorders	3	7.01 (15.45)
Cardiac Failure Acute	Cardiac Disorders	3	5.25 (10.33)
Chest X-Ray Abnormal	Investigations	3	9.63 (23.16)
Apnoea	Respiratory, Thoracic And Mediastinal Disorders	3	4.06 (6.92)
Scrotal Oedema	Reproductive System And Breast Disorders	3	44.33 (126.46)
Red Cell Distribution Width Increased	Investigations	3	8.11 (18.68)
Haematocrit Increased	Investigations	3	14.53 (37.75)
Covid-19	Infections And Infestations	3	0.2 (9.92)
Breast Enlargement	Reproductive System And Breast Disorders	3	8.57 (20.04)
Chills	General Disorders And Administration Site Conditions	3	0.28 (5.67)
Malnutrition	Metabolism And Nutrition Disorders	3	3.08 (4.2)
Peripheral Venous Disease	Vascular Disorders	3	9.48 (22.74)
Arrhythmia Supraventricular	Cardiac Disorders	3	27.88 (77.52)
Erysipelas	Infections And Infestations	3	6.46 (13.84)
