# Supplementary material for: Analysis of eplerenone in the FDA adverse event reporting system (FAERS) database: a focus on overall patient population and gender-specific subgroups
Source: Front Pharmacol. 2024 Jul 17;15:1417951. doi: 10.3389/fphar.2024.1417951 (PMC11288857; doi:10.3389/fphar.2024.1417951)
Supplement: Supplementary file 7 [file Table7.xlsx]

## Sheet: PT
Supplementary table 7. The signal strength of ADRs of eplerenone in males (match four algorithms)
PTs	SOC Name	Case number	EBGM (EBGM05)
Venous Pressure Jugular Decreased	Investigations	3	862.41 (303.69)
Hyperaldosteronism	Endocrine Disorders	5	290.89 (136.48)
Giardiasis	Infections And Infestations	4	165.66 (71.9)
Hyperadrenocorticism	Endocrine Disorders	3	149.6 (57.16)
N-Terminal Prohormone Brain Natriuretic Peptide Increased	Investigations	11	106.66 (64.65)
Venous Pressure Jugular Increased	Investigations	3	83.3 (32.04)
Jugular Vein Distension	Vascular Disorders	3	63.47 (24.46)
Waist Circumference Increased	Investigations	4	51.44 (22.55)
Pulmonary Arterial Pressure Increased	Investigations	4	50.51 (22.14)
Cardiac Amyloidosis	Cardiac Disorders	4	43.93 (19.27)
Cardiac Failure Chronic	Cardiac Disorders	15	38.18 (24.94)
Glomerular Filtration Rate Decreased	Investigations	26	32.71 (23.66)
Breast Tenderness	Reproductive System And Breast Disorders	6	32.51 (16.6)
Breast Swelling	Reproductive System And Breast Disorders	3	31.33 (12.11)
Hyperkalaemia	Metabolism And Nutrition Disorders	98	30.94 (26.14)
Sleep Deficit	Nervous System Disorders	3	25.9 (10.02)
Scrotal Oedema	Reproductive System And Breast Disorders	3	24.68 (9.55)
Product Monitoring Error	Injury, Poisoning And Procedural Complications	3	22.62 (8.75)
Ventricular Arrhythmia	Cardiac Disorders	7	21.94 (11.78)
Blood Potassium Increased	Investigations	29	21.35 (15.71)
Blood Pressure Inadequately Controlled	Vascular Disorders	8	21.13 (11.81)
Rales	Respiratory, Thoracic And Mediastinal Disorders	9	20.2 (11.67)
Dyspnoea At Rest	Respiratory, Thoracic And Mediastinal Disorders	4	20.09 (8.83)
Haematocrit Increased	Investigations	3	18.63 (7.21)
Blood Pressure Systolic Decreased	Investigations	6	18.36 (9.38)
Peripheral Venous Disease	Vascular Disorders	3	17.84 (6.9)
Breast Pain	Reproductive System And Breast Disorders	4	15.88 (6.98)
Nipple Pain	Reproductive System And Breast Disorders	3	15.61 (6.05)
Electrolyte Imbalance	Metabolism And Nutrition Disorders	11	15.16 (9.23)
Haemoglobin Increased	Investigations	4	13.44 (5.91)
Blood Creatine Increased	Investigations	5	13.05 (6.26)
Escherichia Sepsis	Infections And Infestations	3	12.82 (4.96)
Blood Thyroid Stimulating Hormone Increased	Investigations	5	12.23 (5.87)
Labelled Drug-Drug Interaction Medication Error	Injury, Poisoning And Procedural Complications	9	12.1 (7)
Red Cell Distribution Width Increased	Investigations	3	12.05 (4.67)
Cholecystitis Acute	Hepatobiliary Disorders	4	11.42 (5.02)
Chest X-Ray Abnormal	Investigations	3	11.37 (4.4)
Ejection Fraction Decreased	Investigations	13	10.7 (6.78)
Micturition Disorder	Renal And Urinary Disorders	3	10.41 (4.03)
Electrocardiogram Abnormal	Investigations	6	10.25 (5.24)
Acute Kidney Injury	Renal And Urinary Disorders	161	10.11 (8.85)
Left Ventricular Dysfunction	Cardiac Disorders	5	10.07 (4.83)
Renal Function Test Abnormal	Investigations	3	10 (3.87)
Blood Pressure Diastolic Decreased	Investigations	4	9.57 (4.21)
Cutaneous Vasculitis	Skin And Subcutaneous Tissue Disorders	3	9.39 (3.64)
Fluid Intake Reduced	Metabolism And Nutrition Disorders	3	9.35 (3.62)
Polyuria	Renal And Urinary Disorders	6	9.08 (4.64)
Cardiac Failure	Cardiac Disorders	58	9.05 (7.28)
Circulatory Collapse	Vascular Disorders	12	8.85 (5.5)
Ventricular Tachycardia	Cardiac Disorders	13	8.81 (5.59)
Activated Partial Thromboplastin Time Prolonged	Investigations	4	8.75 (3.85)
Pemphigoid	Skin And Subcutaneous Tissue Disorders	5	8.67 (4.16)
Atrial Flutter	Cardiac Disorders	7	8.63 (4.64)
Hypovolaemia	Metabolism And Nutrition Disorders	4	8.62 (3.79)
Hyponatraemia	Metabolism And Nutrition Disorders	30	8.36 (6.19)
Colitis Ischaemic	Gastrointestinal Disorders	3	8.35 (3.24)
Atrioventricular Block	Cardiac Disorders	5	7.9 (3.79)
Hyperthyroidism	Endocrine Disorders	6	7.61 (3.89)
Left Ventricular Hypertrophy	Cardiac Disorders	3	7.53 (2.92)
Papule	Skin And Subcutaneous Tissue Disorders	3	7.45 (2.89)
Concomitant Disease Aggravated	General Disorders And Administration Site Conditions	3	7.26 (2.81)
Ear Discomfort	Ear And Labyrinth Disorders	3	7.2 (2.79)
Blood Potassium Decreased	Investigations	10	7.11 (4.23)
Acute Pulmonary Oedema	Respiratory, Thoracic And Mediastinal Disorders	3	7.09 (2.75)
Coronary Artery Stenosis	Cardiac Disorders	4	6.8 (2.99)
Contraindicated Product Administered	Injury, Poisoning And Procedural Complications	7	6.63 (3.56)
Cardiogenic Shock	Cardiac Disorders	7	6.57 (3.53)
Exercise Tolerance Decreased	General Disorders And Administration Site Conditions	3	6.55 (2.54)
Urine Output Decreased	Investigations	4	6.05 (2.66)
Cold Sweat	Skin And Subcutaneous Tissue Disorders	7	5.89 (3.16)
Cardiac Failure Acute	Cardiac Disorders	3	5.85 (2.27)
Blood Creatinine Increased	Investigations	34	5.79 (4.36)
Gastroenteritis	Infections And Infestations	5	5.69 (2.73)
Sudden Death	General Disorders And Administration Site Conditions	6	5.64 (2.88)
Tricuspid Valve Incompetence	Cardiac Disorders	3	5.59 (2.17)
Prothrombin Time Prolonged	Investigations	3	5.55 (2.15)
Orthostatic Hypotension	Vascular Disorders	8	5.51 (3.08)
Atrioventricular Block Complete	Cardiac Disorders	3	5.47 (2.12)
Vertigo	Ear And Labyrinth Disorders	15	5.41 (3.54)
Bradycardia	Cardiac Disorders	23	5.34 (3.79)
Sinus Bradycardia	Cardiac Disorders	4	5.33 (2.35)
Renal Impairment	Renal And Urinary Disorders	34	5.17 (3.89)
Arrhythmia	Cardiac Disorders	18	5.16 (3.5)
Presyncope	Nervous System Disorders	7	5.06 (2.72)
Hypokalaemia	Metabolism And Nutrition Disorders	13	4.92 (3.12)
Ventricular Extrasystoles	Cardiac Disorders	4	4.87 (2.14)
Mitral Valve Incompetence	Cardiac Disorders	4	4.79 (2.11)
Product Prescribing Error	Injury, Poisoning And Procedural Complications	12	4.7 (2.92)
Gout	Metabolism And Nutrition Disorders	8	4.53 (2.53)
Oedema Peripheral	General Disorders And Administration Site Conditions	35	4.49 (3.4)
Drug Interaction	General Disorders And Administration Site Conditions	52	4.42 (3.52)
Oedema	General Disorders And Administration Site Conditions	14	4.3 (2.77)
Eosinophilia	Blood And Lymphatic System Disorders	6	4.26 (2.18)
Hypotension	Vascular Disorders	62	4.22 (3.42)
Ascites	Gastrointestinal Disorders	9	3.93 (2.27)
Gamma-Glutamyltransferase Increased	Investigations	7	3.9 (2.1)
Dehydration	Metabolism And Nutrition Disorders	35	3.88 (2.93)
General Physical Health Deterioration	General Disorders And Administration Site Conditions	28	3.7 (2.71)
Dyspnoea Exertional	Respiratory, Thoracic And Mediastinal Disorders	9	3.69 (2.14)
Gynaecomastia	Reproductive System And Breast Disorders	22	3.66 (2.58)
Blood Pressure Decreased	Investigations	17	3.66 (2.45)
