# Supplementary material for: Analysis of eplerenone in the FDA adverse event reporting system (FAERS) database: a focus on overall patient population and gender-specific subgroups
Source: Front Pharmacol. 2024 Jul 17;15:1417951. doi: 10.3389/fphar.2024.1417951 (PMC11288857; doi:10.3389/fphar.2024.1417951)
Supplement: Supplementary file 8 [file Table8.xlsx]

## Sheet: PT
Supplementary table 8. The signal strength of ADRs of eplerenone in females (match four algorithms)
PTs	SOC Name	Case number	EBGM (EBGM05)
Globulins Increased	Investigations	3	374.72 (143.98)
Therapeutic Drug Monitoring Analysis Not Performed	Injury, Poisoning And Procedural Complications	3	359.56 (138.2)
Product Monitoring Error	Injury, Poisoning And Procedural Complications	3	77.08 (29.82)
Hyperkalaemia	Metabolism And Nutrition Disorders	41	75.82 (58.44)
Cardiac Failure Chronic	Cardiac Disorders	3	48.83 (18.9)
Blood Uric Acid Increased	Investigations	4	44.54 (19.58)
Polyuria	Renal And Urinary Disorders	7	43.97 (23.6)
Ventricular Septal Defect	Congenital, Familial And Genetic Disorders	4	42.27 (18.58)
Left Ventricular Dysfunction	Cardiac Disorders	5	41.14 (19.72)
Haemorrhage Subcutaneous	Skin And Subcutaneous Tissue Disorders	3	39.65 (15.35)
Abnormal Loss Of Weight	Metabolism And Nutrition Disorders	4	27.14 (11.93)
Blood Potassium Increased	Investigations	8	26.09 (14.58)
Hyponatraemia	Metabolism And Nutrition Disorders	30	23.77 (17.56)
Blood Albumin Decreased	Investigations	3	18.32 (7.1)
Acute Kidney Injury	Renal And Urinary Disorders	58	18.09 (14.52)
Labelled Drug-Drug Interaction Medication Error	Injury, Poisoning And Procedural Complications	3	17.63 (6.83)
Gestational Diabetes	Pregnancy, Puerperium And Perinatal Conditions	3	16.99 (6.58)
Tachypnoea	Respiratory, Thoracic And Mediastinal Disorders	4	16.35 (7.19)
Glomerular Filtration Rate Decreased	Investigations	3	14.68 (5.69)
Breast Pain	Reproductive System And Breast Disorders	5	13.15 (6.3)
Cardiac Failure	Cardiac Disorders	19	12.82 (8.78)
Coronary Artery Occlusion	Cardiac Disorders	3	12.57 (4.87)
Peripheral Coldness	Vascular Disorders	4	11.9 (5.24)
Fracture	Injury, Poisoning And Procedural Complications	5	10.89 (5.22)
Altered State Of Consciousness	Nervous System Disorders	4	10.08 (4.43)
Hepatic Function Abnormal	Hepatobiliary Disorders	6	9.66 (4.94)
Orthostatic Hypotension	Vascular Disorders	3	9.4 (3.64)
Bradycardia	Cardiac Disorders	9	8.85 (5.11)
Contraindicated Product Administered	Injury, Poisoning And Procedural Complications	6	7.77 (3.97)
Pancreatitis Acute	Gastrointestinal Disorders	3	7.51 (2.91)
Pulmonary Oedema	Respiratory, Thoracic And Mediastinal Disorders	7	7.39 (3.97)
Angina Pectoris	Cardiac Disorders	4	6.85 (3.01)
Drug Interaction	General Disorders And Administration Site Conditions	21	6.8 (4.74)
Hypervolaemia	Metabolism And Nutrition Disorders	3	6.78 (2.63)
Blood Creatine Phosphokinase Increased	Investigations	3	6.74 (2.61)
Atrial Fibrillation	Cardiac Disorders	12	6.54 (4.06)
Hypothyroidism	Endocrine Disorders	5	6.24 (2.99)
Gamma-Glutamyltransferase Increased	Investigations	3	6.17 (2.39)
Hypokalaemia	Metabolism And Nutrition Disorders	6	5.65 (2.89)
Aspartate Aminotransferase Increased	Investigations	6	5.31 (2.71)
Blood Alkaline Phosphatase Increased	Investigations	3	5.22 (2.02)
Colitis	Gastrointestinal Disorders	4	5.17 (2.28)
Hypotension	Vascular Disorders	21	5.07 (3.54)
Arrhythmia	Cardiac Disorders	5	5.06 (2.43)
Alanine Aminotransferase Increased	Investigations	6	4.68 (2.39)
Haematochezia	Gastrointestinal Disorders	5	4.58 (2.2)
Product Prescribing Error	Injury, Poisoning And Procedural Complications	4	4.56 (2.01)
Renal Failure	Renal And Urinary Disorders	10	4.15 (2.46)
General Physical Health Deterioration	General Disorders And Administration Site Conditions	9	3.99 (2.31)
Dehydration	Metabolism And Nutrition Disorders	11	3.56 (2.17)
